# Supplementary material for: Gene expression and molecular pathway analyses differentiate immunotherapy-induced myositis from spontaneous dermatomyositis
Source: Sci Rep. 2025 Aug 4;15:28434. doi: 10.1038/s41598-025-11944-5 (PMC12322072; doi:10.1038/s41598-025-11944-5)
Supplement: Supplementary file 1 — Supplementary Material 1 [file 41598_2025_11944_MOESM1_ESM.zip]

Archive with 47 entries (45 files):
- Supplementary_material/
- Supplementary_material/Condensed_Sample_information_for_Data_Analysis.csv
- Supplementary_material/DGE_GSEA_and_RNAseqComparison_results.xlsx
- Supplementary_material/RCC_files/
- Supplementary_material/RCC_files/20190205_Nano 14_01_012 Muskel.RCC
- Supplementary_material/RCC_files/20190207_Nano 15_01_014 Muskel.RCC
- Supplementary_material/RCC_files/20220512_30102686470922-01_Sample07_07.RCC
- Supplementary_material/RCC_files/20190207_Nano 15_01_018 Muskel.RCC
- Supplementary_material/RCC_files/20181017_Nano 12_01_002 Muskel.RCC
- Supplementary_material/RCC_files/20190321_Nano 20_01_027Muskel.RCC
- Supplementary_material/RCC_files/20190207_Nano 15_01_022 Muskel.RCC
- Supplementary_material/RCC_files/20190321_Nano 20_01_025Muskel.RCC
- Supplementary_material/RCC_files/20190207_Nano 15_01_016 Muskel.RCC
- Supplementary_material/RCC_files/20190312_Nano 19_01_024Muskel.RCC
- Supplementary_material/RCC_files/20190321_Nano 20_01_028Muskel.RCC
- Supplementary_material/RCC_files/20181017_Nano 12_01_007 Muskel.RCC
- Supplementary_material/RCC_files/20190321_Nano 20_01_029Muskel.RCC
- Supplementary_material/RCC_files/20181017_Nano 12_01_011 Muskel.RCC
- Supplementary_material/RCC_files/20220512_30102686470922-01_Sample08_08.RCC
- Supplementary_material/RCC_files/20190207_Nano 15_01_020 Muskel.RCC
- Supplementary_material/RCC_files/20190312_Nano 19_01_033Muskel.RCC
- Supplementary_material/RCC_files/20190207_Nano 15_01_021 Muskel.RCC
- Supplementary_material/RCC_files/20181017_Nano 12_01_001 Muskel.RCC
- Supplementary_material/RCC_files/20220512_30102686470922-01_Sample06_06.RCC
- Supplementary_material/RCC_files/20210305_Nano 048_01_043Muskel.RCC
- Supplementary_material/RCC_files/20210305_Nano 048_01_042Muskel.RCC
- Supplementary_material/RCC_files/20190207_Nano 15_01_017 Muskel.RCC
- Supplementary_material/RCC_files/20181017_Nano 12_01_006 Muskel.RCC
- Supplementary_material/RCC_files/20190207_Nano 15_01_026 Muskel.RCC
- Supplementary_material/RCC_files/20181017_Nano 12_01_010 Muskel.RCC
- Supplementary_material/RCC_files/20181017_Nano 12_01_003 Muskel.RCC
- Supplementary_material/RCC_files/20190207_Nano 15_01_023 Muskel.RCC
- Supplementary_material/RCC_files/20190207_Nano 15_01_019 Muskel.RCC
- Supplementary_material/RCC_files/20181017_Nano 12_01_008 Muskel.RCC
- Supplementary_material/RCC_files/20190207_Nano 15_01_015 Muskel.RCC
- Supplementary_material/RCC_files/20190321_Nano 20_01_032Muskel.RCC
- Supplementary_material/RCC_files/20220512_30102686470922-01_Sample09_09.RCC
- Supplementary_material/RCC_files/20190321_Nano 20_01_030Muskel.RCC
- Supplementary_material/RCC_files/20190321_Nano 20_01_031Muskel.RCC
- Supplementary_material/irDGEs_and_PD1_and_CTLA4_Reactome_with_regulators_3103.zip
- Supplementary_material/Reactome_GeneSets.zip
- Supplementary_material/irDEGs_interaction_network_Fig5.graphml
- Supplementary_material/Reactome-Pathway-Multigraph_containing_irDEG_and_ICI_tagets.rds.gz
- Supplementary_material/enquire_generated_ICI_AND_AID.tar.gz
- Supplementary_material/Data_Analysis_Code_and_Supplementary_Information.html
- Supplementary_material/.DS_Store
- Supplementary_material/enquire_generated_ICI-Melanoma_OR_DM.tar.gz
