# Supplementary material for: Gene expression and molecular pathway analyses differentiate immunotherapy-induced myositis from spontaneous dermatomyositis
Source: Sci Rep. 2025 Aug 4;15:28434. doi: 10.1038/s41598-025-11944-5 (PMC12322072; doi:10.1038/s41598-025-11944-5)
Supplement: Supplementary file 1 — Supplementary Material 1 [file 41598_2025_11944_MOESM1_ESM.zip › Supplementary_material/Condensed_Sample_information_for_Data_Analysis.csv]

FileName	Conservation	Tissue	Diagnosis	Subtype	Biomarker-Nr.	Cartridge	Lane	CENTER-BIOPSY	detailed origin	Patient
20181017_Nano 12_01_001 Muskel.RCC	FFPE	skelm	myositis	PD1	001 Muskel	C12	L1	Zürich	Zürich	1
20181017_Nano 12_01_002 Muskel.RCC	FFPE	skelm	myositis	PD1	002 Muskel	C12	L2	Essen	Essen-3	2
20181017_Nano 12_01_003 Muskel.RCC	FFPE	skelm	myositis	PD1	003 Muskel	C12	L3	Essen	Essen-2	3
20181017_Nano 12_01_004 Muskel.RCC	FFPE	heartm	myositis	PD1	004 Muskel	C12	L4		Erlangen - Pathologie	4
20181017_Nano 12_01_005 Muskel.RCC	FFPE	heartm	myositis	PD1	005 Muskel	C12	L5		Erlangen - Pathologie	5
20181017_Nano 12_01_006 Muskel.RCC	FFPE	skelm	healthy	Control	006 Muskel	C12	L6	Erlangen	Erlangen - Pathologie	6
20181017_Nano 12_01_007 Muskel.RCC	FFPE	skelm	healthy	Control	007 Muskel	C12	L7	Erlangen	Erlangen - Pathologie	7
20181017_Nano 12_01_008 Muskel.RCC	FFPE	skelm	myositis	PD1	008 Muskel	C12	L8	Darmstadt	Darmstadt	8
20181017_Nano 12_01_010 Muskel.RCC	Cryo	skelm	healthy	Control	010 Muskel	C12	`	Berlin	Berlin	9
20181017_Nano 12_01_011 Muskel.RCC	Cryo	skelm	healthy	Control	011 Muskel	C12	L10	Berlin	Berlin	10
20190205_Nano 14_01_012 Muskel.RCC	FFPE	skelm	myositis	PD1	012 Muskel	C14	L12	Erlangen	Erlangen - Dermatologie	8
20190312_Nano 19_01_013Muskel.RCC	FFPE	heartm	myositis	PD1	013 Muskel	C19	L10		Berlin	12
20190207_Nano 15_01_014 Muskel.RCC	Cryo	skelm	myositis	Mi2	014 Muskel	C15	L1	Berlin	Berlin	13
20190207_Nano 15_01_015 Muskel.RCC	Cryo	skelm	myositis	Mi2	015 Muskel	C15	L2	Berlin	Berlin	14
20190207_Nano 15_01_016 Muskel.RCC	Cryo	skelm	myositis	Mi2	016 Muskel	C15	L3	Berlin	Berlin	15
20190207_Nano 15_01_017 Muskel.RCC	Cryo	skelm	myositis	Mi2	017 Muskel	C15	L4	Berlin	Berlin	16
20190207_Nano 15_01_018 Muskel.RCC	Cryo	skelm	myositis	Mi2	018 Muskel	C15	L5	Berlin	Berlin	17
20190207_Nano 15_01_019 Muskel.RCC	Cryo	skelm	myositis	Mi2	019 Muskel	C15	L6	Berlin	Berlin	18
20190207_Nano 15_01_020 Muskel.RCC	Cryo	skelm	myositis	TIF1g	020 Muskel	C15	L7	Berlin	Berlin	19
20190207_Nano 15_01_021 Muskel.RCC	Cryo	skelm	myositis	TIF1g	021 Muskel	C15	L8	Berlin	Berlin	20
20190207_Nano 15_01_022 Muskel.RCC	Cryo	skelm	myositis	TIF1g	022 Muskel	C15	L9	Berlin	Berlin	21
20190207_Nano 15_01_023 Muskel.RCC	Cryo	skelm	myositis	TIF1g	023 Muskel	C15	L10	Berlin	Berlin	22
20190312_Nano 19_01_024Muskel.RCC	Cryo	skelm	myositis	TIF1g	024 Muskel	C19	L11	Berlin	Berlin	23
20190321_Nano 20_01_025Muskel.RCC	Cryo	skelm	myositis	TIF1g	025 Muskel	C20	L1	Berlin	Berlin	24
20190207_Nano 15_01_026 Muskel.RCC	Cryo	skelm	myositis	PD1	026 Muskel	C15	L11	Berlin	Berlin	25
20190321_Nano 20_01_027Muskel.RCC	Cryo	skelm	myositis	PD1	027 Muskel	C20	L2	Berlin	Berlin	26
20190321_Nano 20_01_028Muskel.RCC	Cryo	skelm	myositis	PD1	028 Muskel	C20	L3	Berlin	Berlin	27
20190321_Nano 20_01_029Muskel.RCC	Cryo	skelm	myositis	PD1	029 Muskel	C20	L4	Berlin	Berlin	28
20190321_Nano 20_01_030Muskel.RCC	Cryo	skelm	myositis	PD1	030 Muskel	C20	L5	Berlin	Berlin	29
20190321_Nano 20_01_031Muskel.RCC	Cryo	skelm	myositis	PD1	031 Muskel	C20	L6	Berlin	Berlin	30
20190321_Nano 20_01_032Muskel.RCC	Cryo	skelm	myositis	PD1	032 Muskel	C20	L7	Berlin	Berlin	31
20190312_Nano 19_01_033Muskel.RCC	Cryo	skelm	myositis	PD1	033 Muskel	C19	L12	Berlin	Berlin	32
20200818_Nano 32_01_037 Muskel.RCC	FFPE	heartm	myositis	PD1	037 Muskel	C32	L1		Berlin	33
20210114_Nano 045_01_038 Muskel.RCC	Cryo	heartm	healthy	Control	038 Muskel	C45	L9		Berlin	34
20210115_Nano 45-2_01_039 Muskel.RCC	Cryo	heartm	healthy	Control	039 Muskel	C45	L10		Berlin	35
20210115_Nano 45-2_01_040 Muskel.RCC	Cryo	heartm	healthy	Control	040 Muskel	C45	L11			36
20210118_Nano 45-3_01_041 Muskel.RCC	Cryo	heartm	healthy	Control	041 Muskel	C45	L12			37
20210305_Nano 048_01_042Muskel.RCC	Cryo	skelm	myositis	PD1	042 Muskel	C48	L1	Erlangen	Erlangen - Neuropathologie	38
20210305_Nano 048_01_043Muskel.RCC	Cryo	skelm	myositis	PD1	043 Muskel	C48	L2	Goettingen	Göttingen	39
20220512_30102686470922-01_Sample06_06.RCC	FFPE	skelm	myositis	Mi2	044 Muskel	C49	L6	Berlin	Berlin	40
20220512_30102686470922-01_Sample07_07.RCC	FFPE	skelm	myositis	Mi2	045 Muskel	C49	L7	Berlin	Berlin	41
20220512_30102686470922-01_Sample08_08.RCC	FFPE	skelm	myositis	PD1	046 Muskel	C49	L8	Berlin	Berlin	25
20220512_30102686470922-01_Sample09_09.RCC	FFPE	skelm	myositis	PD1	047 Muskel	C49	L9	Berlin	Berlin	43
