# Supplementary material for: Gene expression and molecular pathway analyses differentiate immunotherapy-induced myositis from spontaneous dermatomyositis
Source: Sci Rep. 2025 Aug 4;15:28434. doi: 10.1038/s41598-025-11944-5 (PMC12322072; doi:10.1038/s41598-025-11944-5)
Supplement: Supplementary file 1 — Supplementary Material 1 [file 41598_2025_11944_MOESM1_ESM.zip › Supplementary_material/DGE_GSEA_and_RNAseqComparison_results.xlsx]

## Sheet: contrast matrix
row.names

## Sheet: Significant genes - F statistic
row.names

## Sheet: DGE - Post Hoc Decide Tests
row.names

## Sheet: groupMi2 - groupNDC
row.names

## Sheet: groupTIF1γ - groupNDC
row.names

## Sheet: groupirMyositis - groupNDC
row.names

## Sheet: groupTIF1γ - groupMi2
row.names

## Sheet: groupirMyositis - groupMi2
row.names

## Sheet: groupirMyositis - groupTIF1γ
row.names

## Sheet: GSEA_PathwayTable
row.names

[truncated: 4 more sheets: DGE post hoc Interferon-related, irDEGs post hoc Table, Expression correlations, DGE results from GSE220915]
