# Supplementary material for: Gene expression and molecular pathway analyses differentiate immunotherapy-induced myositis from spontaneous dermatomyositis
Source: Sci Rep. 2025 Aug 4;15:28434. doi: 10.1038/s41598-025-11944-5 (PMC12322072; doi:10.1038/s41598-025-11944-5)
Supplement: Supplementary file 1 — Supplementary Material 1 [file 41598_2025_11944_MOESM1_ESM.zip › Supplementary_material/RCC_files/20190207_Nano 15_01_021 Muskel.RCC]

<Header>
FileVersion,1.7
SoftwareVersion,4.0.0.3
</Header>

<Sample_Attributes>
ID,01
Owner,froehlich
Comments,Myositis
Date,20190207
GeneRLF,NS_CancerImmune_V1.1
SystemAPF,n6_vDV1
</Sample_Attributes>

<Lane_Attributes>
ID,8
FovCount,555
FovCounted,544
ScannerID,1501C0229
StagePosition,1
BindingDensity,0.80
CartridgeID,Nano 15
CartridgeBarcode,
</Lane_Attributes>

<Code_Summary>
CodeClass,Name,Accession,Count
Endogenous,C4BPA,NM_000715.3,12
Endogenous,C7,NM_000587.2,168
Endogenous,CASP10,NM_032977.3,89
Endogenous,PBK,NM_018492.2,26
Endogenous,CCL25,NM_005624.2,23
Endogenous,CD1D,NM_001766.3,74
Endogenous,TFRC,NM_003234.1,1519
Endogenous,FPR2,NM_001462.3,47
Endogenous,CD24,NM_013230.2,173
Endogenous,TNFRSF14,NM_003820.2,455
Endogenous,DDX43,NM_018665.2,31
Endogenous,IL13RA2,NM_000640.2,14
Endogenous,IL7R,NM_002185.2,152
Endogenous,IL1A,NM_000575.3,20
Endogenous,IL5,NM_000879.2,15
Endogenous,GAGE1,NM_001040663.2,203
Endogenous,IKBKE,NM_014002.2,109
Endogenous,ETS1,NM_005238.3,2799
Endogenous,INPP5D,NM_005541.3,326
Endogenous,CD53,NM_001040033.1,497
Endogenous,CD9,NM_001769.2,1998
Endogenous,TICAM2,NM_021649.4,513
Endogenous,FCER1A,NM_002001.2,42
Endogenous,PIN1,NM_006221.2,1065
Endogenous,C4B,NM_001002029.3,402
Endogenous,TNFRSF18,NM_004195.2,44
Endogenous,KIR3DL1,NM_013289.2,19
Endogenous,ITGB1,NM_033666.2,10692
Endogenous,CTSG,NM_001911.2,29
Endogenous,IL17F,NM_052872.3,22
Endogenous,LTB,NM_002341.1,139
Endogenous,SPP1,NM_000582.2,67
Endogenous,LGALS3,NM_001177388.1,2797
Endogenous,GZMB,NM_004131.3,203
Endogenous,CCL28,NM_148672.2,14
Endogenous,CARD11,NM_032415.2,67
Endogenous,ATM,NM_000051.3,53
Endogenous,ELK1,NM_005229.3,212
Endogenous,RORA,NM_134261.2,1868
Endogenous,IRAK4,NM_016123.1,201
Endogenous,CXCL16,NM_001100812.1,228
Endogenous,SPN,NM_003123.3,33
Endogenous,CXCR4,NM_003467.2,442
Endogenous,PRF1,NM_005041.3,334
Endogenous,JAK1,NM_002227.1,2150
Endogenous,CCL26,NM_006072.4,29
Endogenous,DDX58,NM_014314.3,1922
Endogenous,CSF2,NM_000758.2,21
Endogenous,CCL15,NM_032965.3,20
Endogenous,VCAM1,NM_001078.3,912
Endogenous,C1QA,NM_015991.2,2174
Endogenous,ATG10,NM_001131028.1,217
Endogenous,TNFSF10,NM_003810.2,6437
Endogenous,TLR6,NM_006068.2,127
Endogenous,CLEC5A,NM_013252.2,11
Endogenous,S100B,NM_006272.1,55
Endogenous,TLR10,NM_030956.2,62
Endogenous,OAS3,NM_006187.2,2523
Endogenous,F13A1,NM_000129.3,2223
Endogenous,IL17B,NM_014443.2,22
Endogenous,CD22,NM_001771.2,45
Endogenous,CD209,NM_021155.2,247
Endogenous,SMPD3,NM_018667.3,22
Endogenous,TIRAP,NM_148910.2,124
Endogenous,CCL16,NM_004590.2,27
Endogenous,CD83,NM_004233.3,241
Endogenous,STAT5B,NM_012448.3,1702
Endogenous,KLRG1,NM_005810.3,87
Endogenous,MAP2K2,NM_030662.2,6288
Endogenous,CXCR2,NM_001557.2,62
Endogenous,ITGA2B,NM_000419.3,15
Endogenous,CD1E,NM_001042583.1,26
Endogenous,IL1B,NM_000576.2,23
Endogenous,MAGEA1,NM_004988.4,11
Endogenous,DUSP4,NM_057158.2,98
Endogenous,IL1RAP,NM_002182.2,205
Endogenous,GPI,NM_000175.2,4825
Endogenous,JAM3,NM_032801.3,506
Endogenous,EBI3,NM_005755.2,25
Endogenous,MFGE8,NM_001114614.1,5650
Endogenous,CDH1,NM_004360.2,32
Endogenous,CXCL14,NM_004887.4,7508
Endogenous,FOXP3,NM_014009.3,26
Endogenous,STAT3,NM_139276.2,5721
Endogenous,RELB,NM_006509.2,179
Endogenous,MAP3K5,NM_005923.3,641
Endogenous,CXCR5,NM_001716.3,25
Endogenous,BID,NM_001196.2,39
Endogenous,EP300,NM_001429.2,1903
Endogenous,MEF2C,NM_002397.3,20602
Endogenous,IFI35,NM_005533.3,914
Endogenous,CD36,NM_001001548.2,14466
Endogenous,PSEN2,NM_000447.2,684
Endogenous,CXCR3,NM_001504.1,45
Endogenous,TLR1,NM_003263.3,328
Endogenous,MRC1,NM_002438.2,1088
Endogenous,IKBKG,NM_003639.2,370
Endogenous,IL1R2,NM_173343.1,39
Endogenous,CR1,NM_000651.4,250
Endogenous,CFD,NM_001928.2,3887
Endogenous,PTPRC,NM_080921.3,571
Endogenous,APOE,NM_000041.2,1347
Endogenous,LY9,NM_001033667.1,51
Endogenous,ITGA1,NM_181501.1,2030
Endogenous,HLA-DMB,NM_002118.3,592
Endogenous,FCER1G,NM_004106.1,594
Endogenous,IFNA2,NM_000605.3,29
Endogenous,CD40,NM_001250.4,766
Endogenous,CASP1,NM_001223.3,720
Endogenous,SIGLEC1,NM_023068.3,1394
Endogenous,ITGAX,NM_000887.3,95
Endogenous,CCL19,NM_006274.2,207
Endogenous,PTGS2,NM_000963.1,44
Endogenous,CD27,NM_001242.4,78
Endogenous,PSMB10,NM_002801.2,440
Endogenous,PSMB8,NM_004159.4,3723
Endogenous,TNFSF15,NM_001204344.1,55
Endogenous,HLA-A,NM_002116.5,23460
Endogenous,CCR4,NM_005508.4,36
Endogenous,HMGB1,NM_002128.4,9285
Endogenous,THBS1,NM_003246.2,760
Endogenous,FOS,NM_005252.2,2193
Endogenous,SPA17,NM_017425.3,191
Endogenous,SLAMF7,NM_021181.3,62
Endogenous,LILRB1,NM_001081637.1,110
Endogenous,IL21,NM_021803.2,17
Endogenous,HLA-C,NM_002117.4,4216
Endogenous,TOLLIP,NM_019009.2,981
Endogenous,TAP2,NM_000544.3,1184
Endogenous,IL6,NM_000600.1,22
Endogenous,IL21R,NM_021798.2,30
Endogenous,CD84,NM_001184879.1,289
Endogenous,KLRC2,NM_002260.3,39
Endogenous,TNFRSF11A,NM_003839.2,60
Endogenous,CD3G,NM_000073.2,46
Endogenous,VEGFC,NM_005429.2,764
Endogenous,IL2RG,NM_000206.1,295
Endogenous,IFNGR1,NM_000416.1,2651
Endogenous,LRRN3,NM_001099660.1,59
Endogenous,TLR4,NM_138554.2,856
Endogenous,LY96,NM_015364.2,600
Endogenous,C3,NM_000064.2,2038
Endogenous,PRG2,NM_002728.4,48
Endogenous,AXL,NM_021913.2,1103
Endogenous,USP9Y,NM_004654.3,212
Endogenous,ITGB4,NM_001005731.1,227
Endogenous,IL1R1,NM_000877.2,513
Endogenous,CD96,NM_005816.4,81
Endogenous,NOS2A,NM_153292.1,54
Endogenous,CCL23,NM_145898.1,19
Endogenous,CCL2,NM_002982.3,1239
Endogenous,GZMK,NM_002104.2,109
Endogenous,CD46,NM_172350.1,4715
Endogenous,IGF2R,NM_000876.1,2016
Endogenous,CYBB,NM_000397.3,1314
Endogenous,PRKCD,NM_006254.3,314
Endogenous,IL15RA,NM_002189.2,563
Endogenous,CCR3,NM_001837.2,97
Endogenous,IL8,NM_000584.2,37
Endogenous,AIRE,NM_000383.2,57
Endogenous,SLAMF6,NM_001184714.1,31
Endogenous,PRAME,NM_006115.3,20
Endogenous,TNFRSF13C,NM_052945.3,57
Endogenous,MAP3K7,NM_145333.1,1935
Endogenous,TNFSF12,NM_003809.2,854
Endogenous,IRF2,NM_002199.3,1591
Endogenous,TPSAB1,NM_003294.3,987
Endogenous,IFI16,NM_005531.1,2195
Endogenous,STAT1,NM_007315.2,8191
Endogenous,CD81,NM_004356.3,11958
Endogenous,HLA-DOB,NM_002120.3,87
Endogenous,NOD2,NM_022162.1,174
Endogenous,TNFAIP3,NM_006290.2,519
Endogenous,RORC,NM_001001523.1,1874
Endogenous,SYK,NM_003177.3,243
Endogenous,ICOSLG,NM_015259.4,134
Endogenous,CD14,NM_000591.2,648
Endogenous,HCK,NM_002110.2,392
Endogenous,CCR7,NM_001838.2,22
Endogenous,PIK3CD,NM_005026.3,157
Endogenous,CEBPB,NM_005194.2,2878
Endogenous,CSF3R,NM_156038.2,172
Endogenous,TAP1,NM_000593.5,655
Endogenous,CASP8,NM_001228.4,457
Endogenous,CMKLR1,NM_004072.1,807
Endogenous,IL17RB,NM_018725.3,40
Endogenous,TNFRSF1A,NM_001065.2,1947
Endogenous,HLA-DRA,NM_019111.3,6234
Endogenous,IL16,NM_004513.4,336
Endogenous,MAGEB2,NM_002364.4,23
Endogenous,IL6ST,NM_002184.2,8465
Endogenous,GTF3C1,NM_001520.3,1521
Endogenous,CD164,NM_006016.4,5411
Endogenous,ICAM3,NM_002162.3,640
Endogenous,AICDA,NM_020661.1,35
Endogenous,SH2D1A,NM_001114937.2,56
Endogenous,CARD9,NM_052813.4,38
Endogenous,CMA1,NM_001836.2,17
Endogenous,SLAMF1,NM_003037.2,17
Endogenous,IL2,NM_000586.2,19
Endogenous,TNFRSF13B,NM_012452.2,22
Endogenous,ITK,NM_005546.3,116
Endogenous,PPARG,NM_015869.3,165
Endogenous,SERPING1,NM_000062.2,9135
Endogenous,CD58,NM_001779.2,550
Endogenous,YTHDF2,NM_001172828.1,1279
Endogenous,C1S,NM_001734.2,5209
Endogenous,NFKB1,NM_003998.2,379
Endogenous,MST1R,NM_002447.1,60
Endogenous,CLU,NM_001831.2,39
Endogenous,TFEB,NM_007162.2,673
Endogenous,CASP3,NM_032991.2,788
Endogenous,IL7,NM_000880.2,49
Endogenous,BCL6,NM_001706.2,3747
Endogenous,TNFRSF10C,NM_003841.3,83
Endogenous,CD6,NM_006725.3,24
Endogenous,KLRK1,NM_007360.3,124
Endogenous,IRAK2,NM_001570.3,364
Endogenous,IL9,NM_000590.1,12
Endogenous,TLR7,NM_016562.3,109
Endogenous,CDK1,NM_001786.4,92
Endogenous,CD160,NM_007053.2,23
Endogenous,IRF1,NM_002198.1,494
Endogenous,IL11,NM_000641.2,35
Endogenous,NFKBIA,NM_020529.1,4427
Endogenous,CLEC4C,NM_203503.1,20
Endogenous,IL22,NM_020525.4,22
Endogenous,ATG16L1,NM_198890.2,473
Endogenous,TNFRSF9,NM_001561.4,13
Endogenous,XCL2,NM_003175.3,69
Endogenous,NEFL,NM_006158.3,23
Endogenous,PSEN1,NM_000021.2,988
Endogenous,CD163,NM_004244.4,1254
Endogenous,DEFB1,NM_005218.3,23
Endogenous,HLA-DQB1,NM_002123.3,452
Endogenous,KIR_Activating_Subgroup_2,NM_014512.1,30
Endogenous,IL32,NM_004221.4,3608
Endogenous,C5,NM_001735.2,44
Endogenous,KIR_Inhibiting_Subgroup_1,NM_014218.2,33
Endogenous,CD44,NM_001001392.1,1949
Endogenous,IRF8,NM_002163.2,158
Endogenous,SIGIRR,NM_021805.2,121
Endogenous,IL3RA,NM_002183.2,197
Endogenous,IRF7,NM_001572.3,723
Endogenous,NT5E,NM_002526.2,1227
Endogenous,IL13RA1,NM_001560.2,2374
Endogenous,CSF2RB,NM_000395.2,357
Endogenous,CYLD,NM_015247.1,2729
Endogenous,TNFRSF11B,NM_002546.2,18
Endogenous,MPPED1,NM_001044370.1,31
Endogenous,MICA,NM_000247.1,208
Endogenous,TAL1,NM_003189.2,125
Endogenous,SBNO2,NM_014963.2,237
Endogenous,ICOS,NM_012092.2,26
Endogenous,TLR9,NM_017442.2,53
Endogenous,CEACAM1,NM_001712.3,74
Endogenous,TNF,NM_000594.2,110
Endogenous,TTK,NM_003318.3,24
Endogenous,IL1RN,NM_000577.3,57
Endogenous,MBL2,NM_000242.2,20
Endogenous,TLR8,NM_016610.2,86
Endogenous,KIR3DL2,NM_006737.2,21
Endogenous,REPS1,NM_001128617.2,1284
Endogenous,CD180,NM_005582.2,138
Endogenous,PMCH,NM_002674.2,13
Endogenous,CCL11,NM_002986.2,42
Endogenous,CLEC4A,NM_194448.2,214
Endogenous,CD63,NM_001780.4,19547
Endogenous,TNFRSF4,NM_003327.2,89
Endogenous,CTLA4,NM_005214.3,46
Endogenous,C3AR1,NM_004054.2,293
Endogenous,TLR2,NM_003264.3,181
Endogenous,LTK,NM_001135685.1,38
Endogenous,LTA,NM_000595.2,33
Endogenous,PECAM1,NM_000442.3,7533
Endogenous,CD244,NM_016382.2,18
Endogenous,STAT2,NM_005419.2,2877
Endogenous,IL4R,NM_000418.2,296
Endogenous,C1R,NM_001733.4,7111
Endogenous,GZMH,NM_033423.3,95
Endogenous,ATG7,NM_001136031.2,751
Endogenous,KLRC1,NM_002259.3,73
Endogenous,CD3EAP,NM_012099.1,86
Endogenous,ITGA4,NM_000885.4,105
Endogenous,MAP2K1,NM_002755.2,2562
Endogenous,COL3A1,NM_000090.3,11681
Endogenous,CCL20,NM_004591.1,30
Endogenous,CR2,NM_001006658.1,26
Endogenous,IL15,NM_172174.1,442
Endogenous,CD33,NM_001177608.1,49
Endogenous,PLAU,NM_002658.2,444
Endogenous,TNFRSF8,NM_152942.2,90
Endogenous,CX3CL1,NM_002996.3,783
Endogenous,SPACA3,NM_173847.3,19
Endogenous,ICAM4,NM_001039132.1,25
Endogenous,FOXJ1,NM_001454.3,13
Endogenous,CXCL13,NM_006419.2,39
Endogenous,IFNB1,NM_002176.2,54
Endogenous,IL19,NM_013371.3,11
Endogenous,CD86,NM_175862.3,94
Endogenous,SPO11,NM_198265.1,18
Endogenous,IL2RA,NM_000417.1,61
Endogenous,MCAM,NM_006500.2,437
Endogenous,BTLA,NM_181780.2,54
Endogenous,TGFB1,NM_000660.3,1077
Endogenous,SMAD3,NM_005902.3,2677
Endogenous,HLA-DQA1,NM_002122.3,2453
Endogenous,IFITM2,NM_006435.2,5145
Endogenous,NCAM1,NM_000615.5,939
Endogenous,EGR2,NM_000399.3,72
Endogenous,CCL18,NM_002988.2,239
Endogenous,IFIH1,NM_022168.2,1263
Endogenous,JAK3,NM_000215.2,93
Endogenous,CD70,NM_001252.2,41
Endogenous,TNFSF14,NM_003807.3,57
Endogenous,ENG,NM_001114753.1,1595
Endogenous,CD3D,NM_000732.4,184
Endogenous,ALCAM,NM_001627.3,96
Endogenous,CD1C,NM_001765.2,21
Endogenous,MAPK1,NM_138957.2,2393
Endogenous,ATF2,NM_001256090.1,2152
Endogenous,ARG1,NM_000045.2,28
Endogenous,CD247,NM_198053.1,118
Endogenous,TRAF3,NM_145725.1,298
Endogenous,ABCB1,NM_000927.3,75
Endogenous,BCL10,NM_003921.2,949
Endogenous,TANK,NM_004180.2,3107
Endogenous,NOTCH1,NM_017617.3,315
Endogenous,C8B,NM_000066.2,32
Endogenous,THBD,NM_000361.2,813
Endogenous,UBC,NM_021009.3,144022
Endogenous,CDH5,NM_001795.3,1174
Endogenous,IL6R,NM_000565.2,407
Endogenous,MAVS,NM_020746.3,1785
Endogenous,LIF,NM_002309.3,56
Endogenous,LBP,NM_004139.2,137
Endogenous,BST1,NM_004334.2,351
Endogenous,PRKCE,NM_005400.2,177
Endogenous,MICB,NM_005931.3,285
Endogenous,SPANXB1,NM_032461.2,11
Endogenous,IL22RA1,NM_021258.2,41
Endogenous,PTGDR2,NM_004778.1,152
Endogenous,KLRB1,NM_002258.2,64
Endogenous,MNX1,NM_005515.3,26
Endogenous,MAPK11,NM_002751.5,49
Endogenous,NFATC2,NM_012340.3,783
Endogenous,CD200,NM_005944.5,158
Endogenous,LAMP2,NM_001122606.1,4076
Endogenous,CD55,NM_000574.3,358
Endogenous,CT45A1,NM_001017417.1,71
Endogenous,ITGAM,NM_000632.3,311
Endogenous,IL23R,NM_144701.2,25
Endogenous,TNFRSF17,NM_001192.2,49
Endogenous,TREM1,NM_018643.3,51
Endogenous,MUC1,NM_001018017.1,38
Endogenous,CLEC7A,NM_197954.2,166
Endogenous,IFNA8,NM_002170.3,23
Endogenous,TNFSF18,NM_005092.2,35
Endogenous,FUT5,NM_002034.2,35
Endogenous,CD1B,NM_001764.2,18
Endogenous,CXCL12,NM_000609.5,5175
Endogenous,SLC11A1,NM_000578.2,86
Endogenous,SAA1,NM_199161.1,1570
Endogenous,IRAK1,NM_001569.3,708
Endogenous,IL10,NM_000572.2,36
Endogenous,IFNAR1,NM_000629.2,264
Endogenous,STAT6,NM_003153.3,1168
Endogenous,CCL8,NM_005623.2,595
Endogenous,IRF3,NM_001571.5,142
Endogenous,IL1RL1,NM_016232.4,43
Endogenous,CCL3,NM_002983.2,61
Endogenous,THY1,NM_006288.2,422
Endogenous,ATG5,NM_004849.2,1257
Endogenous,CCL7,NM_006273.2,19
Endogenous,HLA-E,NM_005516.4,7212
Endogenous,IL22RA2,NM_181310.1,23
Endogenous,ABL1,NM_005157.3,550
Endogenous,NUP107,NM_020401.2,1268
Endogenous,PLA2G6,NM_001004426.1,281
Endogenous,DOCK9,NM_001130048.1,1998
Endogenous,TIGIT,NM_173799.2,63
Endogenous,TCF7,NM_003202.2,67
Endogenous,CXCL11,NM_005409.4,1645
Endogenous,LCN2,NM_005564.3,35
Endogenous,BLK,NM_001715.2,15
Endogenous,CCL5,NM_002985.2,331
Endogenous,NCR1,NM_004829.5,28
Endogenous,FCGR2B,NM_001002273.1,417
Endogenous,IL17RA,NM_014339.6,184
Endogenous,DUSP6,NM_001946.2,748
Endogenous,S100A7,NM_002963.2,27
Endogenous,CD79A,NM_001783.3,74
Endogenous,CCL14,NM_032963.3,1082
Endogenous,CCRL2,NM_003965.4,120
Endogenous,AMBP,NM_001633.3,31
Endogenous,KIT,NM_000222.2,89
Endogenous,CCL17,NM_002987.2,22
Endogenous,CLEC6A,NM_001007033.1,24
Endogenous,CREBBP,NM_004380.2,80
Endogenous,CTSH,NM_004390.3,1290
Endogenous,ITGAL,NM_002209.2,160
Endogenous,FCER2,NM_002002.4,27
Endogenous,NFATC4,NM_001136022.2,202
Endogenous,AMICA1,NM_153206.2,174
Endogenous,PSMB7,NM_002799.2,5656
Endogenous,MS4A2,NM_000139.3,77
Endogenous,C8G,NM_000606.2,54
Endogenous,IL4,NM_000589.2,25
Endogenous,REL,NM_002908.2,283
Endogenous,TNFSF4,NM_003326.2,127
Endogenous,CD40LG,NM_000074.2,43
Endogenous,HLA-DRB3,NM_022555.3,3642
Endogenous,IL12RB1,NM_005535.1,44
Endogenous,CREB5,NM_182898.2,467
Endogenous,CD276,NM_001024736.1,1011
Endogenous,MAPK8,NM_002750.2,1035
Endogenous,ITGA5,NM_002205.2,1146
Endogenous,MAP4K2,NM_004579.2,267
Endogenous,TXNIP,NM_006472.1,26917
Endogenous,CREB1,NM_004379.3,1254
Endogenous,MAP3K1,NM_005921.1,663
Endogenous,IL18,NM_001562.2,251
Endogenous,CX3CR1,NM_001337.3,488
Endogenous,PVR,NM_006505.3,569
Endogenous,MAPK14,NM_001315.1,2534
Endogenous,MASP1,NM_139125.3,64
Endogenous,BAGE,NM_001187.1,82
Endogenous,CYFIP2,NM_001037332.2,192
Endogenous,IL13,NM_002188.2,28
Endogenous,SPINK5,NM_006846.3,48
Endogenous,FCGR2A,NM_021642.3,879
Endogenous,NFATC3,NM_004555.2,2620
Endogenous,CFI,NM_000204.3,338
Endogenous,DMBT1,NM_007329.2,42
Endogenous,BCL2,NM_000657.2,340
Endogenous,IFNG,NM_000619.2,45
Endogenous,KLRD1,NM_002262.3,62
Endogenous,TBX21,NM_013351.1,94
Endogenous,EPCAM,NM_002354.1,34
Endogenous,CD34,NM_001025109.1,683
Endogenous,CD4,NM_000616.4,317
Endogenous,TNFRSF10B,NM_003842.3,207
Endogenous,PAX5,NM_016734.1,41
Endogenous,TAPBP,NM_003190.4,1418
Endogenous,CXCL1,NM_001511.1,85
Endogenous,C2,NM_000063.3,586
Endogenous,FYN,NM_002037.3,960
Endogenous,BIRC5,NM_001168.2,33
Endogenous,ADA,NM_000022.2,338
Endogenous,CD7,NM_006137.6,26
Endogenous,CTCFL,NM_001269042.1,39
Endogenous,CTAGE1,NM_172241.2,23
Endogenous,NFATC1,NM_172389.1,839
Endogenous,MAGEC1,NM_005462.4,13
Endogenous,CCL22,NM_002990.3,15
Endogenous,TP53,NM_000546.2,474
Endogenous,PLA2G1B,NM_000928.2,24
Endogenous,FEZ1,NM_005103.4,322
Endogenous,SEMG1,NM_003007.2,19
Endogenous,POU2F2,NM_002698.2,84
Endogenous,PSMB9,NM_002800.4,3350
Endogenous,TARP,NM_001003799.1,113
Endogenous,PNMA1,NM_006029.4,325
Endogenous,BTK,NM_000061.1,110
Endogenous,ICAM2,NM_000873.3,971
Endogenous,CD99,NM_002414.3,6391
Endogenous,MR1,NM_001531.2,89
Endogenous,HLA-G,NM_002127.4,5168
Endogenous,TNFRSF1B,NM_001066.2,525
Endogenous,HLA-DRB4,NM_021983.4,26
Endogenous,OSM,NM_020530.4,29
Endogenous,IL24,NM_181339.1,30
Endogenous,ARG2,NM_001172.3,204
Endogenous,MERTK,NM_006343.2,309
Endogenous,MX1,NM_002462.2,17404
Endogenous,CD68,NM_001251.2,914
Endogenous,TNFRSF12A,NM_016639.1,124
Endogenous,HAVCR2,NM_032782.3,206
Endogenous,IFNAR2,NM_000874.3,1318
Endogenous,ECSIT,NM_001142464.2,2053
Endogenous,MAF,NM_005360.4,2577
Endogenous,CHIT1,NM_003465.2,26
Endogenous,CFB,NM_001710.5,793
Endogenous,C1QB,NM_000491.3,2150
Endogenous,BST2,NM_004335.2,2626
Endogenous,IFNA7,NM_021057.2,85
Endogenous,BATF,NM_006399.3,35
Endogenous,LILRA1,NM_006863.1,44
Endogenous,AKT3,NM_181690.1,1388
Endogenous,LCK,NM_005356.2,106
Endogenous,HSD11B1,NM_181755.1,131
Endogenous,LCP1,NM_002298.4,774
Endogenous,ATF1,NM_005171.2,1376
Endogenous,IGF1R,NM_000875.2,1376
Endogenous,MAPKAPK2,NM_004759.3,1609
Endogenous,CCR6,NM_031409.2,39
Endogenous,CD5,NM_014207.2,48
Endogenous,IRF4,NM_002460.1,93
Endogenous,JAK2,NM_004972.2,2235
Endogenous,LTBR,NM_002342.1,463
Endogenous,SELE,NM_000450.2,31
Endogenous,TFE3,NM_006521.3,93
Endogenous,TMEFF2,NM_016192.2,44
Endogenous,MAGEA3,NM_005362.3,29
Endogenous,CEACAM8,NM_001816.3,22
Endogenous,CD79B,NM_021602.2,175
Endogenous,TPTE,NM_199259.2,44
Endogenous,TNFSF11,NM_003701.2,19
Endogenous,KIR3DL3,NM_153443.3,27
Endogenous,IL26,NM_018402.1,49
Endogenous,IL23A,NM_016584.2,41
Endogenous,CD97,NM_078481.2,1034
Endogenous,ZAP70,NM_001079.3,79
Endogenous,HLA-B,NM_005514.6,14512
Endogenous,CTSL,NM_001912.4,1702
Endogenous,MARCO,NM_006770.3,696
Endogenous,PDGFRB,NM_002609.3,4861
Endogenous,ELANE,NM_001972.2,28
Endogenous,CD19,NM_001770.4,46
Endogenous,MAGEC2,NM_016249.3,33
Endogenous,IFIT1,NM_001548.3,14076
Endogenous,TNFSF13,NM_003808.3,191
Endogenous,IL12A,NM_000882.2,58
Endogenous,ISG15,NM_005101.3,18417
Endogenous,C6,NM_000065.2,65
Endogenous,LILRA4,NM_012276.3,22
Endogenous,FCGR3A,NM_000569.6,629
Endogenous,TRAF2,NM_021138.3,363
Endogenous,PASD1,NM_173493.2,20
Endogenous,TLR3,NM_003265.2,483
Endogenous,CFP,NM_002621.2,260
Endogenous,ITGAE,NM_002208.4,1565
Endogenous,IGLL1,NM_020070.2,21
Endogenous,MASP2,NM_139208.1,25
Endogenous,RUNX1,NM_001754.4,234
Endogenous,IL3,NM_000588.3,18
Endogenous,MME,NM_000902.2,662
Endogenous,CDKN1A,NM_000389.2,746
Endogenous,SYCP1,NM_003176.2,22
Endogenous,FADD,NM_003824.2,69
Endogenous,ZNF205,NM_001031686.1,45
Endogenous,CD8A,NM_001768.5,82
Endogenous,RUNX3,NM_004350.1,94
Endogenous,CD38,NM_001775.2,1059
Endogenous,APP,NM_000484.3,4601
Endogenous,CD1A,NM_001763.2,13
Endogenous,CCL24,NM_002991.2,7
Endogenous,FN1,NM_212482.1,3767
Endogenous,RAG1,NM_000448.2,37
Endogenous,NOD1,NM_006092.1,349
Endogenous,NLRC5,NM_032206.4,413
Endogenous,ISG20,NM_002201.4,621
Endogenous,TREM2,NM_018965.3,18
Endogenous,HRAS,NM_005343.2,501
Endogenous,IKBKB,NM_001556.1,884
Endogenous,LILRB2,NM_005874.1,187
Endogenous,SOCS1,NM_003745.1,172
Endogenous,FUT7,NM_004479.3,29
Endogenous,TLR5,NM_003268.3,94
Endogenous,CXCL6,NM_002993.3,29
Endogenous,KIR_Inhibiting_Subgroup_2,NM_014511.3,65
Endogenous,XCR1,NM_005283.2,54
Endogenous,IFNL2,NM_172138.1,36
Endogenous,FAS,NM_000043.3,64
Endogenous,EOMES,NM_005442.2,29
Endogenous,MAP2K4,NM_003010.2,827
Endogenous,LTF,NM_002343.2,64
Endogenous,ANP32B,NM_006401.2,1788
Endogenous,IL2RB,NM_000878.2,54
Endogenous,IL25,NM_022789.2,21
Endogenous,PYCARD,NM_013258.3,108
Endogenous,MAGEA12,NM_001166386.1,22
Endogenous,CD37,NM_001774.2,36
Endogenous,LAMP1,NM_005561.3,3838
Endogenous,KLRF1,NM_016523.1,53
Endogenous,CD59,NM_000611.4,31501
Endogenous,CXCR1,NM_000634.2,79
Endogenous,IL5RA,NM_000564.3,53
Endogenous,IL34,NM_152456.1,75
Endogenous,TBK1,NM_013254.2,826
Endogenous,BMI1,NM_005180.5,1500
Endogenous,IL17A,NM_002190.2,19
Endogenous,TXK,NM_003328.1,33
Endogenous,SERPINB2,NM_002575.1,19
Endogenous,PPBP,NM_002704.2,97
Endogenous,BAX,NM_138761.3,835
Endogenous,IL1RL2,NM_003854.2,22
Endogenous,STAT4,NM_003151.2,124
Endogenous,CD28,NM_001243078.1,32
Endogenous,LAMP3,NM_014398.3,77
Endogenous,TYK2,NM_003331.3,584
Endogenous,CCR9,NM_031200.1,27
Endogenous,SSX4,NM_005636.3,7
Endogenous,LILRB3,NM_006864.2,78
Endogenous,CXCL10,NM_001565.1,2388
Endogenous,RRAD,NM_004165.1,3008
Endogenous,CCR1,NM_001295.2,346
Endogenous,ITGA6,NM_000210.1,2275
Endogenous,MEFV,NM_000243.2,36
Endogenous,CRP,NM_000567.2,22
Endogenous,MSR1,NM_002445.3,384
Endogenous,ULBP2,NM_025217.2,45
Endogenous,ITGB3,NM_000212.2,169
Endogenous,RIPK2,NM_003821.5,209
Endogenous,GZMM,NM_005317.2,26
Endogenous,RELA,NM_021975.2,520
Endogenous,S100A8,NM_002964.3,483
Endogenous,CSF1R,NM_005211.2,106
Endogenous,CHUK,NM_001278.3,925
Endogenous,CCL13,NM_005408.2,362
Endogenous,CCL1,NM_002981.1,22
Endogenous,F12,NM_000505.3,21
Endogenous,LY86,NM_004271.3,122
Endogenous,MYD88,NM_002468.3,728
Endogenous,IFNL1,NM_172140.1,107
Endogenous,LYN,NM_002350.1,189
Endogenous,CXCL3,NM_002090.2,52
Endogenous,EWSR1,NM_013986.3,2622
Endogenous,CD207,NM_015717.2,36
Endogenous,CSF1,NM_000757.4,717
Endogenous,NFKB2,NM_002502.2,347
Endogenous,SMAD2,NM_005901.5,2264
Endogenous,IL11RA,NM_147162.1,185
Endogenous,GNLY,NM_006433.2,277
Endogenous,CSF3,NM_000759.3,29
Endogenous,F2RL1,NM_005242.3,34
Endogenous,CEACAM6,NM_002483.4,25
Endogenous,CCL27,NM_006664.2,33
Endogenous,ENTPD1,NM_001098175.1,149
Endogenous,CTAG1B,NM_001327.2,44
Endogenous,IFITM1,NM_003641.3,22978
Endogenous,CXCL9,NM_002416.1,281
Endogenous,BCL2L1,NM_001191.2,1537
Endogenous,RPS6,NM_001010.2,23983
Endogenous,IDO1,NM_002164.3,891
Endogenous,FCGR1A,NM_000566.3,27
Endogenous,TNFSF8,NM_001244.3,80
Endogenous,IL1RAPL2,NM_017416.1,40
Endogenous,SH2D1B,NM_053282.4,282
Endogenous,IFIT2,NM_001547.4,2761
Endogenous,ICAM1,NM_000201.2,401
Endogenous,ITCH,NM_001257138.1,2188
Endogenous,CXCL2,NM_002089.3,338
Endogenous,CXCL5,NM_002994.3,29
Endogenous,CXCR6,NM_006564.1,42
Endogenous,NLRP3,NM_001079821.2,99
Endogenous,NCF4,NM_000631.4,239
Endogenous,A2M,NM_000014.4,7018
Endogenous,ROPN1,NM_017578.2,53
Endogenous,CD8B,NM_004931.3,50
Endogenous,C1QBP,NM_001212.3,4081
Endogenous,IL12RB2,NM_001559.2,173
Endogenous,KIR_Activating_Subgroup_1,NM_001083539.1,34
Endogenous,NRP1,NM_003873.5,4272
Endogenous,CAMP,NM_004345.3,26
Endogenous,TGFB2,NM_003238.2,789
Endogenous,IL18RAP,NM_003853.2,54
Endogenous,MS4A1,NM_152866.2,113
Endogenous,IFNA1,NM_024013.1,17
Endogenous,PIK3CG,NM_002649.2,173
Endogenous,CD80,NM_005191.3,69
Endogenous,IFI27,NM_005532.3,14775
Endogenous,SH2B2,NM_020979.3,539
Endogenous,CTSS,NM_004079.3,1678
Endogenous,IL27,NM_145659.3,12
Endogenous,IFNA17,NM_021268.2,53
Endogenous,PDCD1,NM_005018.1,27
Endogenous,PSMD7,NM_002811.3,9572
Endogenous,IL18R1,NM_003855.2,83
Endogenous,BLNK,NM_013314.2,53
Endogenous,CCR5,NM_000579.1,72
Endogenous,S100A12,NM_005621.1,36
Endogenous,ADORA2A,NM_000675.3,74
Endogenous,IL12B,NM_002187.2,21
Endogenous,GATA3,NM_001002295.1,19
Endogenous,IL10RA,NM_001558.2,682
Endogenous,GZMA,NM_006144.2,284
Endogenous,MAPK3,NM_001040056.1,1622
Endogenous,VEGFA,NM_001025366.1,4161
Endogenous,HLA-DPB1,NM_002121.4,2630
Endogenous,CD48,NM_001778.2,169
Endogenous,MIF,NM_002415.1,1121
Endogenous,PRM1,NM_002761.2,15
Endogenous,SYT17,NM_016524.2,29
Endogenous,PDCD1LG2,NM_025239.3,302
Endogenous,CKLF,NM_181640.2,587
Endogenous,LRP1,NM_002332.2,1953
Endogenous,CD274,NM_014143.3,185
Endogenous,CCR2,NM_001123041.2,64
Endogenous,ITGA2,NM_002203.2,68
Endogenous,PDGFC,NM_016205.2,867
Endogenous,FLT3,NM_004119.1,19
Endogenous,C8A,NM_000562.2,12
Endogenous,IRF5,NM_002200.3,80
Endogenous,ILF3,NM_001137673.1,2995
Endogenous,TRAF6,NM_145803.1,719
Endogenous,CCL4,NM_002984.2,98
Endogenous,CCL3L1,NM_021006.4,88
Endogenous,HLA-DMA,NM_006120.3,784
Endogenous,LILRA5,NM_181879.2,79
Endogenous,LAG3,NM_002286.5,144
Endogenous,TAB1,NM_153497.2,712
Endogenous,ST6GAL1,NM_003032.2,844
Endogenous,HAMP,NM_021175.2,13
Endogenous,FLT3LG,NM_001459.3,418
Endogenous,CD47,NM_001777.3,3173
Endogenous,SELPLG,NM_001206609.1,120
Endogenous,TICAM1,NM_014261.1,296
Endogenous,CCND3,NM_001760.2,308
Endogenous,SSX1,NM_005635.2,20
Endogenous,CCL21,NM_002989.2,629
Endogenous,HLA-DPA1,NM_033554.2,2200
Endogenous,TNFSF13B,NM_006573.4,275
Endogenous,DPP4,NM_001935.3,108
Endogenous,COLEC12,NM_130386.2,435
Endogenous,ATG12,NM_004707.2,91
Endogenous,CD2,NM_001767.3,20
Endogenous,EGR1,NM_001964.2,195
Endogenous,PLAUR,NM_001005376.1,216
Endogenous,ITGB2,NM_000211.2,374
Endogenous,ANXA1,NM_000700.1,6147
Endogenous,POU2AF1,NM_006235.2,16
Endogenous,SELL,NR_029467.1,130
Endogenous,LAIR2,NM_002288.3,126
Endogenous,CTSW,NM_001335.3,64
Endogenous,C9,NM_001737.3,24
Endogenous,IRGM,NM_001145805.1,18
Endogenous,CD74,NM_001025159.1,3670
Endogenous,MAGEA4,NM_001011548.1,9
Endogenous,CD3E,NM_000733.2,74
Positive,POS_C(8),ERCC_00002.1,3463
Positive,POS_A(128),ERCC_00117.1,37837
Positive,POS_F(0.125),ERCC_00034.1,79
Positive,POS_D(2),ERCC_00092.1,693
Positive,POS_B(32),ERCC_00112.1,12045
Positive,POS_E(0.5),ERCC_00035.1,125
Negative,NEG_C(0),ERCC_00019.1,20
Negative,NEG_D(0),ERCC_00076.1,19
Negative,NEG_E(0),ERCC_00098.1,23
Negative,NEG_A(0),ERCC_00096.1,20
Negative,NEG_H(0),ERCC_00154.1,19
Negative,NEG_G(0),ERCC_00144.1,20
Negative,NEG_F(0),ERCC_00126.1,26
Negative,NEG_B(0),ERCC_00041.1,21
Housekeeping,DNAJC14,NM_032364.5,179
Housekeeping,FCF1,NM_015962.4,3433
Housekeeping,DHX16,NM_001164239.1,617
Housekeeping,ABCF1,NM_001090.2,2345
Housekeeping,EDC3,NM_001142443.1,863
Housekeeping,ZNF143,NM_003442.5,778
Housekeeping,HDAC3,NM_003883.2,1006
Housekeeping,CNOT10,NM_001256741.1,677
Housekeeping,SAP130,NM_024545.3,756
Housekeeping,AGK,NM_018238.3,598
Housekeeping,POLR2A,NM_000937.2,1423
Housekeeping,AMMECR1L,NM_001199140.1,551
Housekeeping,SF3A3,NM_006802.2,1973
Housekeeping,COG7,NM_153603.3,759
Housekeeping,TMUB2,NM_024107.2,479
Housekeeping,ZC3H14,NM_001160103.1,862
Housekeeping,DDX50,NM_024045.1,958
Housekeeping,G6PD,NM_000402.2,249
Housekeeping,MRPS5,NM_031902.3,3447
Housekeeping,ALAS1,NM_000688.4,1702
Housekeeping,PPIA,NM_021130.2,336
Housekeeping,SDHA,NM_004168.1,5332
Housekeeping,TBP,NM_001172085.1,782
Housekeeping,ZNF346,NM_012279.2,183
Housekeeping,MTMR14,NM_022485.3,1122
Housekeeping,ERCC3,NM_000122.1,537
Housekeeping,EIF2B4,NM_172195.3,1587
Housekeeping,CC2D1B,NM_032449.2,80
Housekeeping,GUSB,NM_000181.1,288
Housekeeping,TLK2,NM_006852.2,1241
Housekeeping,TUBB,NM_178014.2,2887
Housekeeping,TRIM39,NM_021253.3,175
Housekeeping,NUBP1,NM_001278506.1,423
Housekeeping,USP39,NM_001256725.1,1517
Housekeeping,PRPF38A,NM_032864.3,1247
Housekeeping,GPATCH3,NM_022078.2,191
Housekeeping,NOL7,NM_016167.3,1602
Housekeeping,CNOT4,NM_001190848.1,1197
Housekeeping,HPRT1,NM_000194.1,1283
Housekeeping,ZKSCAN5,NM_014569.3,185
</Code_Summary>

<Messages>
</Messages>
