# Supplementary material for: Gene expression and molecular pathway analyses differentiate immunotherapy-induced myositis from spontaneous dermatomyositis
Source: Sci Rep. 2025 Aug 4;15:28434. doi: 10.1038/s41598-025-11944-5 (PMC12322072; doi:10.1038/s41598-025-11944-5)
Supplement: Supplementary file 1 — Supplementary Material 1 [file 41598_2025_11944_MOESM1_ESM.zip › Supplementary_material/RCC_files/20190321_Nano 20_01_032Muskel.RCC]

<Header>
FileVersion,1.7
SoftwareVersion,4.0.0.3
</Header>

<Sample_Attributes>
ID,01
Owner,froehlich
Comments,Myositis
Date,20190321
GeneRLF,NS_CancerImmune_V1.1
SystemAPF,n6_vDV1
</Sample_Attributes>

<Lane_Attributes>
ID,7
FovCount,555
FovCounted,541
ScannerID,1501C0229
StagePosition,5
BindingDensity,0.55
CartridgeID,Nano 20
CartridgeBarcode,
</Lane_Attributes>

<Code_Summary>
CodeClass,Name,Accession,Count
Endogenous,C4BPA,NM_000715.3,41
Endogenous,C7,NM_000587.2,656
Endogenous,CASP10,NM_032977.3,66
Endogenous,PBK,NM_018492.2,42
Endogenous,CCL25,NM_005624.2,69
Endogenous,CD1D,NM_001766.3,40
Endogenous,TFRC,NM_003234.1,350
Endogenous,FPR2,NM_001462.3,70
Endogenous,CD24,NM_013230.2,174
Endogenous,TNFRSF14,NM_003820.2,281
Endogenous,DDX43,NM_018665.2,61
Endogenous,IL13RA2,NM_000640.2,43
Endogenous,IL7R,NM_002185.2,70
Endogenous,IL1A,NM_000575.3,49
Endogenous,IL5,NM_000879.2,54
Endogenous,GAGE1,NM_001040663.2,353
Endogenous,IKBKE,NM_014002.2,63
Endogenous,ETS1,NM_005238.3,1049
Endogenous,INPP5D,NM_005541.3,166
Endogenous,CD53,NM_001040033.1,132
Endogenous,CD9,NM_001769.2,1210
Endogenous,TICAM2,NM_021649.4,170
Endogenous,FCER1A,NM_002001.2,26
Endogenous,PIN1,NM_006221.2,430
Endogenous,C4B,NM_001002029.3,198
Endogenous,TNFRSF18,NM_004195.2,52
Endogenous,KIR3DL1,NM_013289.2,9
Endogenous,ITGB1,NM_033666.2,3802
Endogenous,CTSG,NM_001911.2,55
Endogenous,IL17F,NM_052872.3,51
Endogenous,LTB,NM_002341.1,57
Endogenous,SPP1,NM_000582.2,64
Endogenous,LGALS3,NM_001177388.1,1970
Endogenous,GZMB,NM_004131.3,74
Endogenous,CCL28,NM_148672.2,16
Endogenous,CARD11,NM_032415.2,52
Endogenous,ATM,NM_000051.3,54
Endogenous,ELK1,NM_005229.3,128
Endogenous,RORA,NM_134261.2,3229
Endogenous,IRAK4,NM_016123.1,161
Endogenous,CXCL16,NM_001100812.1,66
Endogenous,SPN,NM_003123.3,29
Endogenous,CXCR4,NM_003467.2,560
Endogenous,PRF1,NM_005041.3,136
Endogenous,JAK1,NM_002227.1,1862
Endogenous,CCL26,NM_006072.4,44
Endogenous,DDX58,NM_014314.3,187
Endogenous,CSF2,NM_000758.2,37
Endogenous,CCL15,NM_032965.3,46
Endogenous,VCAM1,NM_001078.3,459
Endogenous,C1QA,NM_015991.2,261
Endogenous,ATG10,NM_001131028.1,108
Endogenous,TNFSF10,NM_003810.2,695
Endogenous,TLR6,NM_006068.2,71
Endogenous,CLEC5A,NM_013252.2,10
Endogenous,S100B,NM_006272.1,42
Endogenous,TLR10,NM_030956.2,125
Endogenous,OAS3,NM_006187.2,57
Endogenous,F13A1,NM_000129.3,747
Endogenous,IL17B,NM_014443.2,32
Endogenous,CD22,NM_001771.2,70
Endogenous,CD209,NM_021155.2,93
Endogenous,SMPD3,NM_018667.3,21
Endogenous,TIRAP,NM_148910.2,145
Endogenous,CCL16,NM_004590.2,60
Endogenous,CD83,NM_004233.3,130
Endogenous,STAT5B,NM_012448.3,787
Endogenous,KLRG1,NM_005810.3,41
Endogenous,MAP2K2,NM_030662.2,2330
Endogenous,CXCR2,NM_001557.2,37
Endogenous,ITGA2B,NM_000419.3,53
Endogenous,CD1E,NM_001042583.1,62
Endogenous,IL1B,NM_000576.2,47
Endogenous,MAGEA1,NM_004988.4,51
Endogenous,DUSP4,NM_057158.2,86
Endogenous,IL1RAP,NM_002182.2,167
Endogenous,GPI,NM_000175.2,1138
Endogenous,JAM3,NM_032801.3,369
Endogenous,EBI3,NM_005755.2,30
Endogenous,MFGE8,NM_001114614.1,5537
Endogenous,CDH1,NM_004360.2,71
Endogenous,CXCL14,NM_004887.4,2274
Endogenous,FOXP3,NM_014009.3,52
Endogenous,STAT3,NM_139276.2,6335
Endogenous,RELB,NM_006509.2,120
Endogenous,MAP3K5,NM_005923.3,398
Endogenous,CXCR5,NM_001716.3,32
Endogenous,BID,NM_001196.2,37
Endogenous,EP300,NM_001429.2,1064
Endogenous,MEF2C,NM_002397.3,981
Endogenous,IFI35,NM_005533.3,99
Endogenous,CD36,NM_001001548.2,6198
Endogenous,PSEN2,NM_000447.2,213
Endogenous,CXCR3,NM_001504.1,52
Endogenous,TLR1,NM_003263.3,162
Endogenous,MRC1,NM_002438.2,196
Endogenous,IKBKG,NM_003639.2,338
Endogenous,IL1R2,NM_173343.1,92
Endogenous,CR1,NM_000651.4,157
Endogenous,CFD,NM_001928.2,2858
Endogenous,PTPRC,NM_080921.3,70
Endogenous,APOE,NM_000041.2,305
Endogenous,LY9,NM_001033667.1,74
Endogenous,ITGA1,NM_181501.1,769
Endogenous,HLA-DMB,NM_002118.3,184
Endogenous,FCER1G,NM_004106.1,389
Endogenous,IFNA2,NM_000605.3,56
Endogenous,CD40,NM_001250.4,251
Endogenous,CASP1,NM_001223.3,188
Endogenous,SIGLEC1,NM_023068.3,298
Endogenous,ITGAX,NM_000887.3,71
Endogenous,CCL19,NM_006274.2,43
Endogenous,PTGS2,NM_000963.1,63
Endogenous,CD27,NM_001242.4,49
Endogenous,PSMB10,NM_002801.2,140
Endogenous,PSMB8,NM_004159.4,384
Endogenous,TNFSF15,NM_001204344.1,62
Endogenous,HLA-A,NM_002116.5,3358
Endogenous,CCR4,NM_005508.4,37
Endogenous,HMGB1,NM_002128.4,1694
Endogenous,THBS1,NM_003246.2,3898
Endogenous,FOS,NM_005252.2,5733
Endogenous,SPA17,NM_017425.3,108
Endogenous,SLAMF7,NM_021181.3,56
Endogenous,LILRB1,NM_001081637.1,58
Endogenous,IL21,NM_021803.2,40
Endogenous,HLA-C,NM_002117.4,1486
Endogenous,TOLLIP,NM_019009.2,1404
Endogenous,TAP2,NM_000544.3,193
Endogenous,IL6,NM_000600.1,103
Endogenous,IL21R,NM_021798.2,50
Endogenous,CD84,NM_001184879.1,148
Endogenous,KLRC2,NM_002260.3,94
Endogenous,TNFRSF11A,NM_003839.2,30
Endogenous,CD3G,NM_000073.2,24
Endogenous,VEGFC,NM_005429.2,433
Endogenous,IL2RG,NM_000206.1,68
Endogenous,IFNGR1,NM_000416.1,1554
Endogenous,LRRN3,NM_001099660.1,78
Endogenous,TLR4,NM_138554.2,525
Endogenous,LY96,NM_015364.2,187
Endogenous,C3,NM_000064.2,1234
Endogenous,PRG2,NM_002728.4,57
Endogenous,AXL,NM_021913.2,966
Endogenous,USP9Y,NM_004654.3,15
Endogenous,ITGB4,NM_001005731.1,149
Endogenous,IL1R1,NM_000877.2,365
Endogenous,CD96,NM_005816.4,44
Endogenous,NOS2A,NM_153292.1,30
Endogenous,CCL23,NM_145898.1,39
Endogenous,CCL2,NM_002982.3,215
Endogenous,GZMK,NM_002104.2,71
Endogenous,CD46,NM_172350.1,1802
Endogenous,IGF2R,NM_000876.1,1611
Endogenous,CYBB,NM_000397.3,140
Endogenous,PRKCD,NM_006254.3,306
Endogenous,IL15RA,NM_002189.2,258
Endogenous,CCR3,NM_001837.2,42
Endogenous,IL8,NM_000584.2,124
Endogenous,AIRE,NM_000383.2,38
Endogenous,SLAMF6,NM_001184714.1,35
Endogenous,PRAME,NM_006115.3,49
Endogenous,TNFRSF13C,NM_052945.3,33
Endogenous,MAP3K7,NM_145333.1,839
Endogenous,TNFSF12,NM_003809.2,593
Endogenous,IRF2,NM_002199.3,503
Endogenous,TPSAB1,NM_003294.3,467
Endogenous,IFI16,NM_005531.1,828
Endogenous,STAT1,NM_007315.2,220
Endogenous,CD81,NM_004356.3,5451
Endogenous,HLA-DOB,NM_002120.3,86
Endogenous,NOD2,NM_022162.1,78
Endogenous,TNFAIP3,NM_006290.2,923
Endogenous,RORC,NM_001001523.1,2318
Endogenous,SYK,NM_003177.3,83
Endogenous,ICOSLG,NM_015259.4,97
Endogenous,CD14,NM_000591.2,330
Endogenous,HCK,NM_002110.2,342
Endogenous,CCR7,NM_001838.2,15
Endogenous,PIK3CD,NM_005026.3,118
Endogenous,CEBPB,NM_005194.2,4994
Endogenous,CSF3R,NM_156038.2,143
Endogenous,TAP1,NM_000593.5,228
Endogenous,CASP8,NM_001228.4,229
Endogenous,CMKLR1,NM_004072.1,253
Endogenous,IL17RB,NM_018725.3,61
Endogenous,TNFRSF1A,NM_001065.2,2069
Endogenous,HLA-DRA,NM_019111.3,610
Endogenous,IL16,NM_004513.4,285
Endogenous,MAGEB2,NM_002364.4,47
Endogenous,IL6ST,NM_002184.2,4410
Endogenous,GTF3C1,NM_001520.3,1362
Endogenous,CD164,NM_006016.4,1090
Endogenous,ICAM3,NM_002162.3,161
Endogenous,AICDA,NM_020661.1,25
Endogenous,SH2D1A,NM_001114937.2,27
Endogenous,CARD9,NM_052813.4,97
Endogenous,CMA1,NM_001836.2,36
Endogenous,SLAMF1,NM_003037.2,29
Endogenous,IL2,NM_000586.2,42
Endogenous,TNFRSF13B,NM_012452.2,19
Endogenous,ITK,NM_005546.3,67
Endogenous,PPARG,NM_015869.3,185
Endogenous,SERPING1,NM_000062.2,3854
Endogenous,CD58,NM_001779.2,289
Endogenous,YTHDF2,NM_001172828.1,549
Endogenous,C1S,NM_001734.2,3128
Endogenous,NFKB1,NM_003998.2,188
Endogenous,MST1R,NM_002447.1,64
Endogenous,CLU,NM_001831.2,37
Endogenous,TFEB,NM_007162.2,765
Endogenous,CASP3,NM_032991.2,415
Endogenous,IL7,NM_000880.2,70
Endogenous,BCL6,NM_001706.2,6970
Endogenous,TNFRSF10C,NM_003841.3,83
Endogenous,CD6,NM_006725.3,55
Endogenous,KLRK1,NM_007360.3,88
Endogenous,IRAK2,NM_001570.3,387
Endogenous,IL9,NM_000590.1,21
Endogenous,TLR7,NM_016562.3,35
Endogenous,CDK1,NM_001786.4,83
Endogenous,CD160,NM_007053.2,40
Endogenous,IRF1,NM_002198.1,169
Endogenous,IL11,NM_000641.2,45
Endogenous,NFKBIA,NM_020529.1,4550
Endogenous,CLEC4C,NM_203503.1,19
Endogenous,IL22,NM_020525.4,56
Endogenous,ATG16L1,NM_198890.2,377
Endogenous,TNFRSF9,NM_001561.4,22
Endogenous,XCL2,NM_003175.3,88
Endogenous,NEFL,NM_006158.3,60
Endogenous,PSEN1,NM_000021.2,377
Endogenous,CD163,NM_004244.4,723
Endogenous,DEFB1,NM_005218.3,49
Endogenous,HLA-DQB1,NM_002123.3,103
Endogenous,KIR_Activating_Subgroup_2,NM_014512.1,96
Endogenous,IL32,NM_004221.4,668
Endogenous,C5,NM_001735.2,106
Endogenous,KIR_Inhibiting_Subgroup_1,NM_014218.2,50
Endogenous,CD44,NM_001001392.1,1123
Endogenous,IRF8,NM_002163.2,57
Endogenous,SIGIRR,NM_021805.2,99
Endogenous,IL3RA,NM_002183.2,93
Endogenous,IRF7,NM_001572.3,388
Endogenous,NT5E,NM_002526.2,301
Endogenous,IL13RA1,NM_001560.2,1146
Endogenous,CSF2RB,NM_000395.2,98
Endogenous,CYLD,NM_015247.1,1424
Endogenous,TNFRSF11B,NM_002546.2,50
Endogenous,MPPED1,NM_001044370.1,49
Endogenous,MICA,NM_000247.1,201
Endogenous,TAL1,NM_003189.2,77
Endogenous,SBNO2,NM_014963.2,623
Endogenous,ICOS,NM_012092.2,58
Endogenous,TLR9,NM_017442.2,119
Endogenous,CEACAM1,NM_001712.3,59
Endogenous,TNF,NM_000594.2,52
Endogenous,TTK,NM_003318.3,49
Endogenous,IL1RN,NM_000577.3,51
Endogenous,MBL2,NM_000242.2,38
Endogenous,TLR8,NM_016610.2,66
Endogenous,KIR3DL2,NM_006737.2,58
Endogenous,REPS1,NM_001128617.2,520
Endogenous,CD180,NM_005582.2,59
Endogenous,PMCH,NM_002674.2,59
Endogenous,CCL11,NM_002986.2,35
Endogenous,CLEC4A,NM_194448.2,154
Endogenous,CD63,NM_001780.4,15703
Endogenous,TNFRSF4,NM_003327.2,58
Endogenous,CTLA4,NM_005214.3,66
Endogenous,C3AR1,NM_004054.2,115
Endogenous,TLR2,NM_003264.3,166
Endogenous,LTK,NM_001135685.1,72
Endogenous,LTA,NM_000595.2,87
Endogenous,PECAM1,NM_000442.3,3017
Endogenous,CD244,NM_016382.2,21
Endogenous,STAT2,NM_005419.2,870
Endogenous,IL4R,NM_000418.2,215
Endogenous,C1R,NM_001733.4,3561
Endogenous,GZMH,NM_033423.3,50
Endogenous,ATG7,NM_001136031.2,359
Endogenous,KLRC1,NM_002259.3,86
Endogenous,CD3EAP,NM_012099.1,151
Endogenous,ITGA4,NM_000885.4,74
Endogenous,MAP2K1,NM_002755.2,508
Endogenous,COL3A1,NM_000090.3,1083
Endogenous,CCL20,NM_004591.1,65
Endogenous,CR2,NM_001006658.1,38
Endogenous,IL15,NM_172174.1,119
Endogenous,CD33,NM_001177608.1,49
Endogenous,PLAU,NM_002658.2,298
Endogenous,TNFRSF8,NM_152942.2,116
Endogenous,CX3CL1,NM_002996.3,583
Endogenous,SPACA3,NM_173847.3,59
Endogenous,ICAM4,NM_001039132.1,56
Endogenous,FOXJ1,NM_001454.3,89
Endogenous,CXCL13,NM_006419.2,23
Endogenous,IFNB1,NM_002176.2,47
Endogenous,IL19,NM_013371.3,14
Endogenous,CD86,NM_175862.3,61
Endogenous,SPO11,NM_198265.1,58
Endogenous,IL2RA,NM_000417.1,71
Endogenous,MCAM,NM_006500.2,268
Endogenous,BTLA,NM_181780.2,86
Endogenous,TGFB1,NM_000660.3,446
Endogenous,SMAD3,NM_005902.3,1282
Endogenous,HLA-DQA1,NM_002122.3,180
Endogenous,IFITM2,NM_006435.2,3236
Endogenous,NCAM1,NM_000615.5,360
Endogenous,EGR2,NM_000399.3,93
Endogenous,CCL18,NM_002988.2,66
Endogenous,IFIH1,NM_022168.2,142
Endogenous,JAK3,NM_000215.2,62
Endogenous,CD70,NM_001252.2,75
Endogenous,TNFSF14,NM_003807.3,62
Endogenous,ENG,NM_001114753.1,1538
Endogenous,CD3D,NM_000732.4,72
Endogenous,ALCAM,NM_001627.3,101
Endogenous,CD1C,NM_001765.2,77
Endogenous,MAPK1,NM_138957.2,974
Endogenous,ATF2,NM_001256090.1,592
Endogenous,ARG1,NM_000045.2,61
Endogenous,CD247,NM_198053.1,76
Endogenous,TRAF3,NM_145725.1,263
Endogenous,ABCB1,NM_000927.3,93
Endogenous,BCL10,NM_003921.2,552
Endogenous,TANK,NM_004180.2,2212
Endogenous,NOTCH1,NM_017617.3,271
Endogenous,C8B,NM_000066.2,112
Endogenous,THBD,NM_000361.2,339
Endogenous,UBC,NM_021009.3,424962
Endogenous,CDH5,NM_001795.3,623
Endogenous,IL6R,NM_000565.2,5156
Endogenous,MAVS,NM_020746.3,705
Endogenous,LIF,NM_002309.3,66
Endogenous,LBP,NM_004139.2,70
Endogenous,BST1,NM_004334.2,197
Endogenous,PRKCE,NM_005400.2,173
Endogenous,MICB,NM_005931.3,120
Endogenous,SPANXB1,NM_032461.2,45
Endogenous,IL22RA1,NM_021258.2,74
Endogenous,PTGDR2,NM_004778.1,227
Endogenous,KLRB1,NM_002258.2,52
Endogenous,MNX1,NM_005515.3,44
Endogenous,MAPK11,NM_002751.5,117
Endogenous,NFATC2,NM_012340.3,317
Endogenous,CD200,NM_005944.5,161
Endogenous,LAMP2,NM_001122606.1,1551
Endogenous,CD55,NM_000574.3,217
Endogenous,CT45A1,NM_001017417.1,348
Endogenous,ITGAM,NM_000632.3,115
Endogenous,IL23R,NM_144701.2,67
Endogenous,TNFRSF17,NM_001192.2,75
Endogenous,TREM1,NM_018643.3,36
Endogenous,MUC1,NM_001018017.1,51
Endogenous,CLEC7A,NM_197954.2,72
Endogenous,IFNA8,NM_002170.3,69
Endogenous,TNFSF18,NM_005092.2,23
Endogenous,FUT5,NM_002034.2,91
Endogenous,CD1B,NM_001764.2,16
Endogenous,CXCL12,NM_000609.5,2067
Endogenous,SLC11A1,NM_000578.2,86
Endogenous,SAA1,NM_199161.1,1617
Endogenous,IRAK1,NM_001569.3,672
Endogenous,IL10,NM_000572.2,35
Endogenous,IFNAR1,NM_000629.2,139
Endogenous,STAT6,NM_003153.3,1062
Endogenous,CCL8,NM_005623.2,49
Endogenous,IRF3,NM_001571.5,114
Endogenous,IL1RL1,NM_016232.4,132
Endogenous,CCL3,NM_002983.2,111
Endogenous,THY1,NM_006288.2,82
Endogenous,ATG5,NM_004849.2,259
Endogenous,CCL7,NM_006273.2,24
Endogenous,HLA-E,NM_005516.4,2742
Endogenous,IL22RA2,NM_181310.1,24
Endogenous,ABL1,NM_005157.3,556
Endogenous,NUP107,NM_020401.2,487
Endogenous,PLA2G6,NM_001004426.1,285
Endogenous,DOCK9,NM_001130048.1,940
Endogenous,TIGIT,NM_173799.2,48
Endogenous,TCF7,NM_003202.2,42
Endogenous,CXCL11,NM_005409.4,69
Endogenous,LCN2,NM_005564.3,40
Endogenous,BLK,NM_001715.2,10
Endogenous,CCL5,NM_002985.2,111
Endogenous,NCR1,NM_004829.5,34
Endogenous,FCGR2B,NM_001002273.1,272
Endogenous,IL17RA,NM_014339.6,237
Endogenous,DUSP6,NM_001946.2,305
Endogenous,S100A7,NM_002963.2,108
Endogenous,CD79A,NM_001783.3,30
Endogenous,CCL14,NM_032963.3,1206
Endogenous,CCRL2,NM_003965.4,107
Endogenous,AMBP,NM_001633.3,58
Endogenous,KIT,NM_000222.2,51
Endogenous,CCL17,NM_002987.2,28
Endogenous,CLEC6A,NM_001007033.1,47
Endogenous,CREBBP,NM_004380.2,103
Endogenous,CTSH,NM_004390.3,255
Endogenous,ITGAL,NM_002209.2,52
Endogenous,FCER2,NM_002002.4,69
Endogenous,NFATC4,NM_001136022.2,210
Endogenous,AMICA1,NM_153206.2,135
Endogenous,PSMB7,NM_002799.2,3069
Endogenous,MS4A2,NM_000139.3,58
Endogenous,C8G,NM_000606.2,164
Endogenous,IL4,NM_000589.2,43
Endogenous,REL,NM_002908.2,258
Endogenous,TNFSF4,NM_003326.2,95
Endogenous,CD40LG,NM_000074.2,46
Endogenous,HLA-DRB3,NM_022555.3,1008
Endogenous,IL12RB1,NM_005535.1,70
Endogenous,CREB5,NM_182898.2,192
Endogenous,CD276,NM_001024736.1,322
Endogenous,MAPK8,NM_002750.2,279
Endogenous,ITGA5,NM_002205.2,1005
Endogenous,MAP4K2,NM_004579.2,150
Endogenous,TXNIP,NM_006472.1,66317
Endogenous,CREB1,NM_004379.3,436
Endogenous,MAP3K1,NM_005921.1,160
Endogenous,IL18,NM_001562.2,222
Endogenous,CX3CR1,NM_001337.3,106
Endogenous,PVR,NM_006505.3,522
Endogenous,MAPK14,NM_001315.1,1038
Endogenous,MASP1,NM_139125.3,54
Endogenous,BAGE,NM_001187.1,207
Endogenous,CYFIP2,NM_001037332.2,204
Endogenous,IL13,NM_002188.2,60
Endogenous,SPINK5,NM_006846.3,64
Endogenous,FCGR2A,NM_021642.3,251
Endogenous,NFATC3,NM_004555.2,1064
Endogenous,CFI,NM_000204.3,267
Endogenous,DMBT1,NM_007329.2,62
Endogenous,BCL2,NM_000657.2,586
Endogenous,IFNG,NM_000619.2,72
Endogenous,KLRD1,NM_002262.3,45
Endogenous,TBX21,NM_013351.1,46
Endogenous,EPCAM,NM_002354.1,54
Endogenous,CD34,NM_001025109.1,254
Endogenous,CD4,NM_000616.4,80
Endogenous,TNFRSF10B,NM_003842.3,330
Endogenous,PAX5,NM_016734.1,54
Endogenous,TAPBP,NM_003190.4,613
Endogenous,CXCL1,NM_001511.1,163
Endogenous,C2,NM_000063.3,122
Endogenous,FYN,NM_002037.3,653
Endogenous,BIRC5,NM_001168.2,45
Endogenous,ADA,NM_000022.2,151
Endogenous,CD7,NM_006137.6,30
Endogenous,CTCFL,NM_001269042.1,70
Endogenous,CTAGE1,NM_172241.2,47
Endogenous,NFATC1,NM_172389.1,624
Endogenous,MAGEC1,NM_005462.4,52
Endogenous,CCL22,NM_002990.3,49
Endogenous,TP53,NM_000546.2,254
Endogenous,PLA2G1B,NM_000928.2,28
Endogenous,FEZ1,NM_005103.4,303
Endogenous,SEMG1,NM_003007.2,50
Endogenous,POU2F2,NM_002698.2,53
Endogenous,PSMB9,NM_002800.4,317
Endogenous,TARP,NM_001003799.1,101
Endogenous,PNMA1,NM_006029.4,209
Endogenous,BTK,NM_000061.1,47
Endogenous,ICAM2,NM_000873.3,495
Endogenous,CD99,NM_002414.3,3865
Endogenous,MR1,NM_001531.2,73
Endogenous,HLA-G,NM_002127.4,331
Endogenous,TNFRSF1B,NM_001066.2,265
Endogenous,HLA-DRB4,NM_021983.4,21
Endogenous,OSM,NM_020530.4,40
Endogenous,IL24,NM_181339.1,47
Endogenous,ARG2,NM_001172.3,53
Endogenous,MERTK,NM_006343.2,431
Endogenous,MX1,NM_002462.2,355
Endogenous,CD68,NM_001251.2,253
Endogenous,TNFRSF12A,NM_016639.1,379
Endogenous,HAVCR2,NM_032782.3,90
Endogenous,IFNAR2,NM_000874.3,376
Endogenous,ECSIT,NM_001142464.2,477
Endogenous,MAF,NM_005360.4,471
Endogenous,CHIT1,NM_003465.2,68
Endogenous,CFB,NM_001710.5,124
Endogenous,C1QB,NM_000491.3,558
Endogenous,BST2,NM_004335.2,684
Endogenous,IFNA7,NM_021057.2,283
Endogenous,BATF,NM_006399.3,25
Endogenous,LILRA1,NM_006863.1,62
Endogenous,AKT3,NM_181690.1,1450
Endogenous,LCK,NM_005356.2,70
Endogenous,HSD11B1,NM_181755.1,84
Endogenous,LCP1,NM_002298.4,262
Endogenous,ATF1,NM_005171.2,567
Endogenous,IGF1R,NM_000875.2,1189
Endogenous,MAPKAPK2,NM_004759.3,1895
Endogenous,CCR6,NM_031409.2,55
Endogenous,CD5,NM_014207.2,32
Endogenous,IRF4,NM_002460.1,77
Endogenous,JAK2,NM_004972.2,886
Endogenous,LTBR,NM_002342.1,941
Endogenous,SELE,NM_000450.2,97
Endogenous,TFE3,NM_006521.3,98
Endogenous,TMEFF2,NM_016192.2,71
Endogenous,MAGEA3,NM_005362.3,73
Endogenous,CEACAM8,NM_001816.3,29
Endogenous,CD79B,NM_021602.2,178
Endogenous,TPTE,NM_199259.2,88
Endogenous,TNFSF11,NM_003701.2,50
Endogenous,KIR3DL3,NM_153443.3,47
Endogenous,IL26,NM_018402.1,62
Endogenous,IL23A,NM_016584.2,59
Endogenous,CD97,NM_078481.2,408
Endogenous,ZAP70,NM_001079.3,76
Endogenous,HLA-B,NM_005514.6,1802
Endogenous,CTSL,NM_001912.4,482
Endogenous,MARCO,NM_006770.3,140
Endogenous,PDGFRB,NM_002609.3,3095
Endogenous,ELANE,NM_001972.2,50
Endogenous,CD19,NM_001770.4,57
Endogenous,MAGEC2,NM_016249.3,64
Endogenous,IFIT1,NM_001548.3,161
Endogenous,TNFSF13,NM_003808.3,89
Endogenous,IL12A,NM_000882.2,45
Endogenous,ISG15,NM_005101.3,205
Endogenous,C6,NM_000065.2,101
Endogenous,LILRA4,NM_012276.3,34
Endogenous,FCGR3A,NM_000569.6,151
Endogenous,TRAF2,NM_021138.3,205
Endogenous,PASD1,NM_173493.2,19
Endogenous,TLR3,NM_003265.2,124
Endogenous,CFP,NM_002621.2,98
Endogenous,ITGAE,NM_002208.4,182
Endogenous,IGLL1,NM_020070.2,48
Endogenous,MASP2,NM_139208.1,48
Endogenous,RUNX1,NM_001754.4,298
Endogenous,IL3,NM_000588.3,41
Endogenous,MME,NM_000902.2,605
Endogenous,CDKN1A,NM_000389.2,3428
Endogenous,SYCP1,NM_003176.2,44
Endogenous,FADD,NM_003824.2,59
Endogenous,ZNF205,NM_001031686.1,46
Endogenous,CD8A,NM_001768.5,37
Endogenous,RUNX3,NM_004350.1,61
Endogenous,CD38,NM_001775.2,91
Endogenous,APP,NM_000484.3,2454
Endogenous,CD1A,NM_001763.2,53
Endogenous,CCL24,NM_002991.2,5
Endogenous,FN1,NM_212482.1,1112
Endogenous,RAG1,NM_000448.2,54
Endogenous,NOD1,NM_006092.1,208
Endogenous,NLRC5,NM_032206.4,122
Endogenous,ISG20,NM_002201.4,139
Endogenous,TREM2,NM_018965.3,44
Endogenous,HRAS,NM_005343.2,168
Endogenous,IKBKB,NM_001556.1,524
Endogenous,LILRB2,NM_005874.1,124
Endogenous,SOCS1,NM_003745.1,69
Endogenous,FUT7,NM_004479.3,54
Endogenous,TLR5,NM_003268.3,77
Endogenous,CXCL6,NM_002993.3,49
Endogenous,KIR_Inhibiting_Subgroup_2,NM_014511.3,48
Endogenous,XCR1,NM_005283.2,57
Endogenous,IFNL2,NM_172138.1,108
Endogenous,FAS,NM_000043.3,53
Endogenous,EOMES,NM_005442.2,27
Endogenous,MAP2K4,NM_003010.2,348
Endogenous,LTF,NM_002343.2,68
Endogenous,ANP32B,NM_006401.2,2100
Endogenous,IL2RB,NM_000878.2,30
Endogenous,IL25,NM_022789.2,55
Endogenous,PYCARD,NM_013258.3,54
Endogenous,MAGEA12,NM_001166386.1,36
Endogenous,CD37,NM_001774.2,38
Endogenous,LAMP1,NM_005561.3,1902
Endogenous,KLRF1,NM_016523.1,63
Endogenous,CD59,NM_000611.4,7945
Endogenous,CXCR1,NM_000634.2,82
Endogenous,IL5RA,NM_000564.3,67
Endogenous,IL34,NM_152456.1,31
Endogenous,TBK1,NM_013254.2,723
Endogenous,BMI1,NM_005180.5,545
Endogenous,IL17A,NM_002190.2,17
Endogenous,TXK,NM_003328.1,21
Endogenous,SERPINB2,NM_002575.1,17
Endogenous,PPBP,NM_002704.2,111
Endogenous,BAX,NM_138761.3,376
Endogenous,IL1RL2,NM_003854.2,41
Endogenous,STAT4,NM_003151.2,77
Endogenous,CD28,NM_001243078.1,38
Endogenous,LAMP3,NM_014398.3,48
Endogenous,TYK2,NM_003331.3,343
Endogenous,CCR9,NM_031200.1,39
Endogenous,SSX4,NM_005636.3,86
Endogenous,LILRB3,NM_006864.2,31
Endogenous,CXCL10,NM_001565.1,48
Endogenous,RRAD,NM_004165.1,2336
Endogenous,CCR1,NM_001295.2,79
Endogenous,ITGA6,NM_000210.1,314
Endogenous,MEFV,NM_000243.2,58
Endogenous,CRP,NM_000567.2,92
Endogenous,MSR1,NM_002445.3,173
Endogenous,ULBP2,NM_025217.2,106
Endogenous,ITGB3,NM_000212.2,108
Endogenous,RIPK2,NM_003821.5,113
Endogenous,GZMM,NM_005317.2,65
Endogenous,RELA,NM_021975.2,386
Endogenous,S100A8,NM_002964.3,248
Endogenous,CSF1R,NM_005211.2,48
Endogenous,CHUK,NM_001278.3,708
Endogenous,CCL13,NM_005408.2,54
Endogenous,CCL1,NM_002981.1,39
Endogenous,F12,NM_000505.3,36
Endogenous,LY86,NM_004271.3,63
Endogenous,MYD88,NM_002468.3,158
Endogenous,IFNL1,NM_172140.1,86
Endogenous,LYN,NM_002350.1,30
Endogenous,CXCL3,NM_002090.2,108
Endogenous,EWSR1,NM_013986.3,2148
Endogenous,CD207,NM_015717.2,52
Endogenous,CSF1,NM_000757.4,454
Endogenous,NFKB2,NM_002502.2,513
Endogenous,SMAD2,NM_005901.5,479
Endogenous,IL11RA,NM_147162.1,101
Endogenous,GNLY,NM_006433.2,158
Endogenous,CSF3,NM_000759.3,34
Endogenous,F2RL1,NM_005242.3,69
Endogenous,CEACAM6,NM_002483.4,58
Endogenous,CCL27,NM_006664.2,31
Endogenous,ENTPD1,NM_001098175.1,85
Endogenous,CTAG1B,NM_001327.2,18
Endogenous,IFITM1,NM_003641.3,3010
Endogenous,CXCL9,NM_002416.1,71
Endogenous,BCL2L1,NM_001191.2,2732
Endogenous,RPS6,NM_001010.2,20772
Endogenous,IDO1,NM_002164.3,142
Endogenous,FCGR1A,NM_000566.3,75
Endogenous,TNFSF8,NM_001244.3,59
Endogenous,IL1RAPL2,NM_017416.1,77
Endogenous,SH2D1B,NM_053282.4,674
Endogenous,IFIT2,NM_001547.4,106
Endogenous,ICAM1,NM_000201.2,273
Endogenous,ITCH,NM_001257138.1,924
Endogenous,CXCL2,NM_002089.3,515
Endogenous,CXCL5,NM_002994.3,25
Endogenous,CXCR6,NM_006564.1,42
Endogenous,NLRP3,NM_001079821.2,33
Endogenous,NCF4,NM_000631.4,90
Endogenous,A2M,NM_000014.4,2217
Endogenous,ROPN1,NM_017578.2,64
Endogenous,CD8B,NM_004931.3,79
Endogenous,C1QBP,NM_001212.3,1138
Endogenous,IL12RB2,NM_001559.2,133
Endogenous,KIR_Activating_Subgroup_1,NM_001083539.1,23
Endogenous,NRP1,NM_003873.5,1527
Endogenous,CAMP,NM_004345.3,53
Endogenous,TGFB2,NM_003238.2,72
Endogenous,IL18RAP,NM_003853.2,57
Endogenous,MS4A1,NM_152866.2,23
Endogenous,IFNA1,NM_024013.1,51
Endogenous,PIK3CG,NM_002649.2,79
Endogenous,CD80,NM_005191.3,45
Endogenous,IFI27,NM_005532.3,928
Endogenous,SH2B2,NM_020979.3,322
Endogenous,CTSS,NM_004079.3,281
Endogenous,IL27,NM_145659.3,36
Endogenous,IFNA17,NM_021268.2,159
Endogenous,PDCD1,NM_005018.1,38
Endogenous,PSMD7,NM_002811.3,5913
Endogenous,IL18R1,NM_003855.2,103
Endogenous,BLNK,NM_013314.2,8
Endogenous,CCR5,NM_000579.1,28
Endogenous,S100A12,NM_005621.1,53
Endogenous,ADORA2A,NM_000675.3,82
Endogenous,IL12B,NM_002187.2,63
Endogenous,GATA3,NM_001002295.1,38
Endogenous,IL10RA,NM_001558.2,281
Endogenous,GZMA,NM_006144.2,73
Endogenous,MAPK3,NM_001040056.1,781
Endogenous,VEGFA,NM_001025366.1,5827
Endogenous,HLA-DPB1,NM_002121.4,366
Endogenous,CD48,NM_001778.2,49
Endogenous,MIF,NM_002415.1,1189
Endogenous,PRM1,NM_002761.2,42
Endogenous,SYT17,NM_016524.2,34
Endogenous,PDCD1LG2,NM_025239.3,76
Endogenous,CKLF,NM_181640.2,147
Endogenous,LRP1,NM_002332.2,1722
Endogenous,CD274,NM_014143.3,69
Endogenous,CCR2,NM_001123041.2,83
Endogenous,ITGA2,NM_002203.2,56
Endogenous,PDGFC,NM_016205.2,216
Endogenous,FLT3,NM_004119.1,34
Endogenous,C8A,NM_000562.2,59
Endogenous,IRF5,NM_002200.3,54
Endogenous,ILF3,NM_001137673.1,1843
Endogenous,TRAF6,NM_145803.1,506
Endogenous,CCL4,NM_002984.2,105
Endogenous,CCL3L1,NM_021006.4,95
Endogenous,HLA-DMA,NM_006120.3,380
Endogenous,LILRA5,NM_181879.2,35
Endogenous,LAG3,NM_002286.5,16
Endogenous,TAB1,NM_153497.2,808
Endogenous,ST6GAL1,NM_003032.2,300
Endogenous,HAMP,NM_021175.2,16
Endogenous,FLT3LG,NM_001459.3,176
Endogenous,CD47,NM_001777.3,696
Endogenous,SELPLG,NM_001206609.1,77
Endogenous,TICAM1,NM_014261.1,365
Endogenous,CCND3,NM_001760.2,286
Endogenous,SSX1,NM_005635.2,91
Endogenous,CCL21,NM_002989.2,57
Endogenous,HLA-DPA1,NM_033554.2,248
Endogenous,TNFSF13B,NM_006573.4,67
Endogenous,DPP4,NM_001935.3,70
Endogenous,COLEC12,NM_130386.2,262
Endogenous,ATG12,NM_004707.2,81
Endogenous,CD2,NM_001767.3,7
Endogenous,EGR1,NM_001964.2,831
Endogenous,PLAUR,NM_001005376.1,103
Endogenous,ITGB2,NM_000211.2,155
Endogenous,ANXA1,NM_000700.1,2106
Endogenous,POU2AF1,NM_006235.2,54
Endogenous,SELL,NR_029467.1,53
Endogenous,LAIR2,NM_002288.3,76
Endogenous,CTSW,NM_001335.3,44
Endogenous,C9,NM_001737.3,53
Endogenous,IRGM,NM_001145805.1,38
Endogenous,CD74,NM_001025159.1,1148
Endogenous,MAGEA4,NM_001011548.1,23
Endogenous,CD3E,NM_000733.2,55
Positive,POS_C(8),ERCC_00002.1,4326
Positive,POS_A(128),ERCC_00117.1,55779
Positive,POS_F(0.125),ERCC_00034.1,73
Positive,POS_D(2),ERCC_00092.1,1040
Positive,POS_B(32),ERCC_00112.1,16645
Positive,POS_E(0.5),ERCC_00035.1,170
Negative,NEG_C(0),ERCC_00019.1,33
Negative,NEG_D(0),ERCC_00076.1,26
Negative,NEG_E(0),ERCC_00098.1,14
Negative,NEG_A(0),ERCC_00096.1,21
Negative,NEG_H(0),ERCC_00154.1,22
Negative,NEG_G(0),ERCC_00144.1,8
Negative,NEG_F(0),ERCC_00126.1,19
Negative,NEG_B(0),ERCC_00041.1,14
Housekeeping,DNAJC14,NM_032364.5,144
Housekeeping,FCF1,NM_015962.4,2103
Housekeeping,DHX16,NM_001164239.1,346
Housekeeping,ABCF1,NM_001090.2,947
Housekeeping,EDC3,NM_001142443.1,463
Housekeeping,ZNF143,NM_003442.5,429
Housekeeping,HDAC3,NM_003883.2,441
Housekeeping,CNOT10,NM_001256741.1,169
Housekeeping,SAP130,NM_024545.3,221
Housekeeping,AGK,NM_018238.3,209
Housekeeping,POLR2A,NM_000937.2,994
Housekeeping,AMMECR1L,NM_001199140.1,506
Housekeeping,SF3A3,NM_006802.2,1296
Housekeeping,COG7,NM_153603.3,472
Housekeeping,TMUB2,NM_024107.2,347
Housekeeping,ZC3H14,NM_001160103.1,430
Housekeeping,DDX50,NM_024045.1,714
Housekeeping,G6PD,NM_000402.2,214
Housekeeping,MRPS5,NM_031902.3,1415
Housekeeping,ALAS1,NM_000688.4,422
Housekeeping,PPIA,NM_021130.2,172
Housekeeping,SDHA,NM_004168.1,748
Housekeeping,TBP,NM_001172085.1,371
Housekeeping,ZNF346,NM_012279.2,88
Housekeeping,MTMR14,NM_022485.3,759
Housekeeping,ERCC3,NM_000122.1,325
Housekeeping,EIF2B4,NM_172195.3,1168
Housekeeping,CC2D1B,NM_032449.2,66
Housekeeping,GUSB,NM_000181.1,172
Housekeeping,TLK2,NM_006852.2,735
Housekeeping,TUBB,NM_178014.2,1605
Housekeeping,TRIM39,NM_021253.3,155
Housekeeping,NUBP1,NM_001278506.1,96
Housekeeping,USP39,NM_001256725.1,337
Housekeeping,PRPF38A,NM_032864.3,537
Housekeeping,GPATCH3,NM_022078.2,273
Housekeeping,NOL7,NM_016167.3,775
Housekeeping,CNOT4,NM_001190848.1,736
Housekeeping,HPRT1,NM_000194.1,282
Housekeeping,ZKSCAN5,NM_014569.3,67
</Code_Summary>

<Messages>
</Messages>
