# Supplementary material for: Gene expression and molecular pathway analyses differentiate immunotherapy-induced myositis from spontaneous dermatomyositis
Source: Sci Rep. 2025 Aug 4;15:28434. doi: 10.1038/s41598-025-11944-5 (PMC12322072; doi:10.1038/s41598-025-11944-5)
Supplement: Supplementary file 1 — Supplementary Material 1 [file 41598_2025_11944_MOESM1_ESM.zip › Supplementary_material/irDEGs_interaction_network_Fig5.graphml]

<?xml version="1.0" encoding="UTF-8"?>
<graphml xmlns="http://graphml.graphdrawing.org/xmlns"
         xmlns:xsi="http://www.w3.org/2001/XMLSchema-instance"
         xsi:schemaLocation="http://graphml.graphdrawing.org/xmlns
         http://graphml.graphdrawing.org/xmlns/1.0/graphml.xsd">
<!-- Created by igraph -->
  <key id="v_name" for="node" attr.name="name" attr.type="string"/>
  <key id="v_HGNC" for="node" attr.name="HGNC" attr.type="string"/>
  <key id="v_size" for="node" attr.name="size" attr.type="double"/>
  <key id="v_label" for="node" attr.name="label" attr.type="string"/>
  <key id="v_label.family" for="node" attr.name="label.family" attr.type="string"/>
  <key id="v_label.dist" for="node" attr.name="label.dist" attr.type="double"/>
  <key id="v_pie.lty" for="node" attr.name="pie.lty" attr.type="string"/>
  <key id="v_shape" for="node" attr.name="shape" attr.type="string"/>
  <key id="v_frame.lty" for="node" attr.name="frame.lty" attr.type="double"/>
  <key id="v_frame.color" for="node" attr.name="frame.color" attr.type="string"/>
  <key id="v_avexp" for="node" attr.name="avexp" attr.type="double"/>
  <key id="v_frame.width" for="node" attr.name="frame.width" attr.type="double"/>
  <key id="v_label.font" for="node" attr.name="label.font" attr.type="double"/>
  <key id="v_label.color" for="node" attr.name="label.color" attr.type="string"/>
  <key id="e_eloc" for="edge" attr.name="eloc" attr.type="double"/>
  <key id="e_color" for="edge" attr.name="color" attr.type="string"/>
  <key id="e_width" for="edge" attr.name="width" attr.type="double"/>
  <key id="e_lty" for="edge" attr.name="lty" attr.type="double"/>
  <key id="e_weight" for="edge" attr.name="weight" attr.type="double"/>
  <key id="e_arrow.size" for="edge" attr.name="arrow.size" attr.type="double"/>
  <key id="e_arrow.width" for="edge" attr.name="arrow.width" attr.type="double"/>
  <graph id="G" edgedefault="directed">
    <node id="n0">
      <data key="v_name">PPP2CA</data>
      <data key="v_HGNC">PPP2CA</data>
      <data key="v_size">0</data>
      <data key="v_label">PPP2CA</data>
      <data key="v_label.family">sans</data>
      <data key="v_label.dist">0</data>
      <data key="v_pie.lty">dotted</data>
      <data key="v_shape">none</data>
      <data key="v_frame.lty">3</data>
      <data key="v_frame.color">black</data>
      <data key="v_avexp">17.7579108946475</data>
      <data key="v_frame.width">10</data>
      <data key="v_label.font">2</data>
      <data key="v_label.color">red3</data>
    </node>
    <node id="n1">
      <data key="v_name">PPP2R5C</data>
      <data key="v_HGNC">PPP2R5C</data>
      <data key="v_size">0</data>
      <data key="v_label">PPP2R5C</data>
      <data key="v_label.family">sans</data>
      <data key="v_label.dist">0</data>
      <data key="v_pie.lty">dotted</data>
      <data key="v_shape">none</data>
      <data key="v_frame.lty">3</data>
      <data key="v_frame.color">black</data>
      <data key="v_avexp">17.7579108946475</data>
      <data key="v_frame.width">10</data>
      <data key="v_label.font">2</data>
      <data key="v_label.color">red3</data>
    </node>
    <node id="n2">
      <data key="v_name">PPP2R5B</data>
      <data key="v_HGNC">PPP2R5B</data>
      <data key="v_size">0</data>
      <data key="v_label">PPP2R5B</data>
      <data key="v_label.family">sans</data>
      <data key="v_label.dist">0</data>
      <data key="v_pie.lty">dotted</data>
      <data key="v_shape">none</data>
      <data key="v_frame.lty">3</data>
      <data key="v_frame.color">black</data>
      <data key="v_avexp">17.7579108946475</data>
      <data key="v_frame.width">10</data>
      <data key="v_label.font">2</data>
      <data key="v_label.color">red3</data>
    </node>
    <node id="n3">
      <data key="v_name">PPP2R1B</data>
      <data key="v_HGNC">PPP2R1B</data>
      <data key="v_size">0</data>
      <data key="v_label">PPP2R1B</data>
      <data key="v_label.family">sans</data>
      <data key="v_label.dist">0</data>
      <data key="v_pie.lty">dotted</data>
      <data key="v_shape">none</data>
      <data key="v_frame.lty">3</data>
      <data key="v_frame.color">black</data>
      <data key="v_avexp">17.7579108946475</data>
      <data key="v_frame.width">10</data>
      <data key="v_label.font">2</data>
      <data key="v_label.color">red3</data>
    </node>
    <node id="n4">
      <data key="v_name">PPP2R1A</data>
      <data key="v_HGNC">PPP2R1A</data>
      <data key="v_size">0</data>
      <data key="v_label">PPP2R1A</data>
      <data key="v_label.family">sans</data>
      <data key="v_label.dist">0</data>
      <data key="v_pie.lty">dotted</data>
      <data key="v_shape">none</data>
      <data key="v_frame.lty">3</data>
      <data key="v_frame.color">black</data>
      <data key="v_avexp">17.7579108946475</data>
      <data key="v_frame.width">10</data>
      <data key="v_label.font">2</data>
      <data key="v_label.color">red3</data>
    </node>
    <node id="n5">
      <data key="v_name">PPP2CB</data>
      <data key="v_HGNC">PPP2CB</data>
      <data key="v_size">0</data>
      <data key="v_label">PPP2CB</data>
      <data key="v_label.family">sans</data>
      <data key="v_label.dist">0</data>
      <data key="v_pie.lty">dotted</data>
      <data key="v_shape">none</data>
      <data key="v_frame.lty">3</data>
      <data key="v_frame.color">black</data>
      <data key="v_avexp">17.7579108946475</data>
      <data key="v_frame.width">10</data>
      <data key="v_label.font">2</data>
      <data key="v_label.color">red3</data>
    </node>
    <node id="n6">
      <data key="v_name">MAPK1</data>
      <data key="v_HGNC">MAPK1</data>
      <data key="v_size">5</data>
      <data key="v_label">MAPK1</data>
      <data key="v_label.family">sans</data>
      <data key="v_label.dist">0.6</data>
      <data key="v_pie.lty">solid</data>
      <data key="v_shape">pie</data>
      <data key="v_frame.lty">3</data>
      <data key="v_frame.color">black</data>
      <data key="v_avexp">12.0303725108679</data>
      <data key="v_frame.width">10</data>
      <data key="v_label.font">2</data>
      <data key="v_label.color">black</data>
    </node>
    <node id="n7">
      <data key="v_name">MAPK3</data>
      <data key="v_HGNC">MAPK3</data>
      <data key="v_size">5</data>
      <data key="v_label">MAPK3</data>
      <data key="v_label.family">sans</data>
      <data key="v_label.dist">0.6</data>
      <data key="v_pie.lty">solid</data>
      <data key="v_shape">pie</data>
      <data key="v_frame.lty">3</data>
      <data key="v_frame.color">black</data>
      <data key="v_avexp">11.0991271544575</data>
      <data key="v_frame.width">10</data>
      <data key="v_label.font">2</data>
      <data key="v_label.color">black</data>
    </node>
    <node id="n8">
      <data key="v_name">UBB</data>
      <data key="v_HGNC">UBB</data>
      <data key="v_size">0</data>
      <data key="v_label">UBB</data>
      <data key="v_label.family">sans</data>
      <data key="v_label.dist">0</data>
      <data key="v_pie.lty">dotted</data>
      <data key="v_shape">none</data>
      <data key="v_frame.lty">3</data>
      <data key="v_frame.color">black</data>
      <data key="v_avexp">17.7579108946475</data>
      <data key="v_frame.width">10</data>
      <data key="v_label.font">2</data>
      <data key="v_label.color">black</data>
    </node>
    <node id="n9">
      <data key="v_name">UBC</data>
      <data key="v_HGNC">UBC</data>
      <data key="v_size">5</data>
      <data key="v_label">UBC</data>
      <data key="v_label.family">sans</data>
      <data key="v_label.dist">0.6</data>
      <data key="v_pie.lty">solid</data>
      <data key="v_shape">pie</data>
      <data key="v_frame.lty">3</data>
      <data key="v_frame.color">black</data>
      <data key="v_avexp">17.7579108946475</data>
      <data key="v_frame.width">10</data>
      <data key="v_label.font">2</data>
      <data key="v_label.color">black</data>
    </node>
    <node id="n10">
      <data key="v_name">RPS27A</data>
      <data key="v_HGNC">RPS27A</data>
      <data key="v_size">0</data>
      <data key="v_label">RPS27A</data>
      <data key="v_label.family">sans</data>
      <data key="v_label.dist">0</data>
      <data key="v_pie.lty">dotted</data>
      <data key="v_shape">none</data>
      <data key="v_frame.lty">3</data>
      <data key="v_frame.color">black</data>
      <data key="v_avexp">17.7579108946475</data>
      <data key="v_frame.width">10</data>
      <data key="v_label.font">2</data>
      <data key="v_label.color">black</data>
    </node>
    <node id="n11">
      <data key="v_name">UBA52</data>
      <data key="v_HGNC">UBA52</data>
      <data key="v_size">0</data>
      <data key="v_label">UBA52</data>
      <data key="v_label.family">sans</data>
      <data key="v_label.dist">0</data>
      <data key="v_pie.lty">dotted</data>
      <data key="v_shape">none</data>
      <data key="v_frame.lty">3</data>
      <data key="v_frame.color">black</data>
      <data key="v_avexp">17.7579108946475</data>
      <data key="v_frame.width">10</data>
      <data key="v_label.font">2</data>
      <data key="v_label.color">black</data>
    </node>
    <node id="n12">
      <data key="v_name">TP53</data>
      <data key="v_HGNC">TP53</data>
      <data key="v_size">5</data>
      <data key="v_label">TP53</data>
      <data key="v_label.family">sans</data>
      <data key="v_label.dist">0.6</data>
      <data key="v_pie.lty">solid</data>
      <data key="v_shape">pie</data>
      <data key="v_frame.lty">3</data>
      <data key="v_frame.color">azure4</data>
      <data key="v_avexp">10.0809849754835</data>
      <data key="v_frame.width">10</data>
      <data key="v_label.font">2</data>
      <data key="v_label.color">black</data>
    </node>
    <node id="n13">
      <data key="v_name">FRK</data>
      <data key="v_HGNC">FRK</data>
      <data key="v_size">0</data>
      <data key="v_label">FRK</data>
      <data key="v_label.family">sans</data>
      <data key="v_label.dist">0</data>
      <data key="v_pie.lty">dotted</data>
      <data key="v_shape">none</data>
      <data key="v_frame.lty">3</data>
      <data key="v_frame.color">black</data>
      <data key="v_avexp">17.7579108946475</data>
      <data key="v_frame.width">10</data>
      <data key="v_label.font">2</data>
      <data key="v_label.color">black</data>
    </node>
    <node id="n14">
      <data key="v_name">PIK3R1</data>
      <data key="v_HGNC">PIK3R1</data>
      <data key="v_size">0</data>
      <data key="v_label">PIK3R1</data>
      <data key="v_label.family">sans</data>
      <data key="v_label.dist">0</data>
      <data key="v_pie.lty">dotted</data>
      <data key="v_shape">none</data>
      <data key="v_frame.lty">3</data>
      <data key="v_frame.color">black</data>
      <data key="v_avexp">17.7579108946475</data>
      <data key="v_frame.width">10</data>
      <data key="v_label.font">2</data>
      <data key="v_label.color">black</data>
    </node>
    <node id="n15">
      <data key="v_name">PIK3R2</data>
      <data key="v_HGNC">PIK3R2</data>
      <data key="v_size">0</data>
      <data key="v_label">PIK3R2</data>
      <data key="v_label.family">sans</data>
      <data key="v_label.dist">0</data>
      <data key="v_pie.lty">dotted</data>
      <data key="v_shape">none</data>
      <data key="v_frame.lty">3</data>
      <data key="v_frame.color">black</data>
      <data key="v_avexp">17.7579108946475</data>
      <data key="v_frame.width">10</data>
      <data key="v_label.font">2</data>
      <data key="v_label.color">black</data>
    </node>
    <node id="n16">
      <data key="v_name">PIK3CA</data>
      <data key="v_HGNC">PIK3CA</data>
      <data key="v_size">0</data>
      <data key="v_label">PIK3CA</data>
      <data key="v_label.family">sans</data>
      <data key="v_label.dist">0</data>
      <data key="v_pie.lty">dotted</data>
      <data key="v_shape">none</data>
      <data key="v_frame.lty">3</data>
      <data key="v_frame.color">black</data>
      <data key="v_avexp">17.7579108946475</data>
      <data key="v_frame.width">10</data>
      <data key="v_label.font">2</data>
      <data key="v_label.color">black</data>
    </node>
    <node id="n17">
      <data key="v_name">RAF1</data>
      <data key="v_HGNC">RAF1</data>
      <data key="v_size">0</data>
      <data key="v_label">RAF1</data>
      <data key="v_label.family">sans</data>
      <data key="v_label.dist">0</data>
      <data key="v_pie.lty">dotted</data>
      <data key="v_shape">none</data>
      <data key="v_frame.lty">3</data>
      <data key="v_frame.color">black</data>
      <data key="v_avexp">17.7579108946475</data>
      <data key="v_frame.width">10</data>
      <data key="v_label.font">2</data>
      <data key="v_label.color">black</data>
    </node>
    <node id="n18">
      <data key="v_name">NRAS</data>
      <data key="v_HGNC">NRAS</data>
      <data key="v_size">0</data>
      <data key="v_label">NRAS</data>
      <data key="v_label.family">sans</data>
      <data key="v_label.dist">0</data>
      <data key="v_pie.lty">dotted</data>
      <data key="v_shape">none</data>
      <data key="v_frame.lty">3</data>
      <data key="v_frame.color">black</data>
      <data key="v_avexp">17.7579108946475</data>
      <data key="v_frame.width">10</data>
      <data key="v_label.font">2</data>
      <data key="v_label.color">black</data>
    </node>
    <node id="n19">
      <data key="v_name">ARRB1</data>
      <data key="v_HGNC">ARRB1</data>
      <data key="v_size">0</data>
      <data key="v_label">ARRB1</data>
      <data key="v_label.family">sans</data>
      <data key="v_label.dist">0</data>
      <data key="v_pie.lty">dotted</data>
      <data key="v_shape">none</data>
      <data key="v_frame.lty">3</data>
      <data key="v_frame.color">black</data>
      <data key="v_avexp">17.7579108946475</data>
      <data key="v_frame.width">10</data>
      <data key="v_label.font">2</data>
      <data key="v_label.color">black</data>
    </node>
    <node id="n20">
      <data key="v_name">IQGAP1</data>
      <data key="v_HGNC">IQGAP1</data>
      <data key="v_size">0</data>
      <data key="v_label">IQGAP1</data>
      <data key="v_label.family">sans</data>
      <data key="v_label.dist">0</data>
      <data key="v_pie.lty">dotted</data>
      <data key="v_shape">none</data>
      <data key="v_frame.lty">3</data>
      <data key="v_frame.color">black</data>
      <data key="v_avexp">17.7579108946475</data>
      <data key="v_frame.width">10</data>
      <data key="v_label.font">2</data>
      <data key="v_label.color">black</data>
    </node>
    <node id="n21">
      <data key="v_name">ARRB2</data>
      <data key="v_HGNC">ARRB2</data>
      <data key="v_size">0</data>
      <data key="v_label">ARRB2</data>
      <data key="v_label.family">sans</data>
      <data key="v_label.dist">0</data>
      <data key="v_pie.lty">dotted</data>
      <data key="v_shape">none</data>
      <data key="v_frame.lty">3</data>
      <data key="v_frame.color">black</data>
      <data key="v_avexp">17.7579108946475</data>
      <data key="v_frame.width">10</data>
      <data key="v_label.font">2</data>
      <data key="v_label.color">black</data>
    </node>
    <node id="n22">
      <data key="v_name">SRC</data>
      <data key="v_HGNC">SRC</data>
      <data key="v_size">0</data>
      <data key="v_label">SRC</data>
      <data key="v_label.family">sans</data>
      <data key="v_label.dist">0</data>
      <data key="v_pie.lty">dotted</data>
      <data key="v_shape">none</data>
      <data key="v_frame.lty">3</data>
      <data key="v_frame.color">black</data>
      <data key="v_avexp">17.7579108946475</data>
      <data key="v_frame.width">10</data>
      <data key="v_label.font">2</data>
      <data key="v_label.color">red3</data>
    </node>
    <node id="n23">
      <data key="v_name">CSK</data>
      <data key="v_HGNC">CSK</data>
      <data key="v_size">0</data>
      <data key="v_label">CSK</data>
      <data key="v_label.family">sans</data>
      <data key="v_label.dist">0</data>
      <data key="v_pie.lty">dotted</data>
      <data key="v_shape">none</data>
      <data key="v_frame.lty">3</data>
      <data key="v_frame.color">black</data>
      <data key="v_avexp">17.7579108946475</data>
      <data key="v_frame.width">10</data>
      <data key="v_label.font">2</data>
      <data key="v_label.color">red3</data>
    </node>
    <node id="n24">
      <data key="v_name">RAP1B</data>
      <data key="v_HGNC">RAP1B</data>
      <data key="v_size">0</data>
      <data key="v_label">RAP1B</data>
      <data key="v_label.family">sans</data>
      <data key="v_label.dist">0</data>
      <data key="v_pie.lty">dotted</data>
      <data key="v_shape">none</data>
      <data key="v_frame.lty">3</data>
      <data key="v_frame.color">black</data>
      <data key="v_avexp">17.7579108946475</data>
      <data key="v_frame.width">10</data>
      <data key="v_label.font">2</data>
      <data key="v_label.color">black</data>
    </node>
    <node id="n25">
      <data key="v_name">FGG</data>
      <data key="v_HGNC">FGG</data>
      <data key="v_size">0</data>
      <data key="v_label">FGG</data>
      <data key="v_label.family">sans</data>
      <data key="v_label.dist">0</data>
      <data key="v_pie.lty">dotted</data>
      <data key="v_shape">none</data>
      <data key="v_frame.lty">3</data>
      <data key="v_frame.color">black</data>
      <data key="v_avexp">17.7579108946475</data>
      <data key="v_frame.width">10</data>
      <data key="v_label.font">2</data>
      <data key="v_label.color">black</data>
    </node>
    <node id="n26">
      <data key="v_name">FGB</data>
      <data key="v_HGNC">FGB</data>
      <data key="v_size">0</data>
      <data key="v_label">FGB</data>
      <data key="v_label.family">sans</data>
      <data key="v_label.dist">0</data>
      <data key="v_pie.lty">dotted</data>
      <data key="v_shape">none</data>
      <data key="v_frame.lty">3</data>
      <data key="v_frame.color">black</data>
      <data key="v_avexp">17.7579108946475</data>
      <data key="v_frame.width">10</data>
      <data key="v_label.font">2</data>
      <data key="v_label.color">black</data>
    </node>
    <node id="n27">
      <data key="v_name">FGA</data>
      <data key="v_HGNC">FGA</data>
      <data key="v_size">0</data>
      <data key="v_label">FGA</data>
      <data key="v_label.family">sans</data>
      <data key="v_label.dist">0</data>
      <data key="v_pie.lty">dotted</data>
      <data key="v_shape">none</data>
      <data key="v_frame.lty">3</data>
      <data key="v_frame.color">black</data>
      <data key="v_avexp">17.7579108946475</data>
      <data key="v_frame.width">10</data>
      <data key="v_label.font">2</data>
      <data key="v_label.color">black</data>
    </node>
    <node id="n28">
      <data key="v_name">VWF</data>
      <data key="v_HGNC">VWF</data>
      <data key="v_size">0</data>
      <data key="v_label">VWF</data>
      <data key="v_label.family">sans</data>
      <data key="v_label.dist">0</data>
      <data key="v_pie.lty">dotted</data>
      <data key="v_shape">none</data>
      <data key="v_frame.lty">3</data>
      <data key="v_frame.color">black</data>
      <data key="v_avexp">17.7579108946475</data>
      <data key="v_frame.width">10</data>
      <data key="v_label.font">2</data>
      <data key="v_label.color">black</data>
    </node>
    <node id="n29">
      <data key="v_name">FN1</data>
      <data key="v_HGNC">FN1</data>
      <data key="v_size">5</data>
      <data key="v_label">FN1</data>
      <data key="v_label.family">sans</data>
      <data key="v_label.dist">0.6</data>
      <data key="v_pie.lty">solid</data>
      <data key="v_shape">pie</data>
      <data key="v_frame.lty">3</data>
      <data key="v_frame.color">black</data>
      <data key="v_avexp">13.2983872180314</data>
      <data key="v_frame.width">10</data>
      <data key="v_label.font">2</data>
      <data key="v_label.color">black</data>
    </node>
    <node id="n30">
      <data key="v_name">VCL</data>
      <data key="v_HGNC">VCL</data>
      <data key="v_size">0</data>
      <data key="v_label">VCL</data>
      <data key="v_label.family">sans</data>
      <data key="v_label.dist">0</data>
      <data key="v_pie.lty">dotted</data>
      <data key="v_shape">none</data>
      <data key="v_frame.lty">3</data>
      <data key="v_frame.color">black</data>
      <data key="v_avexp">17.7579108946475</data>
      <data key="v_frame.width">10</data>
      <data key="v_label.font">2</data>
      <data key="v_label.color">black</data>
    </node>
    <node id="n31">
      <data key="v_name">SYK</data>
      <data key="v_HGNC">SYK</data>
      <data key="v_size">5</data>
      <data key="v_label">SYK</data>
      <data key="v_label.family">sans</data>
      <data key="v_label.dist">0.6</data>
      <data key="v_pie.lty">solid</data>
      <data key="v_shape">pie</data>
      <data key="v_frame.lty">3</data>
      <data key="v_frame.color">azure4</data>
      <data key="v_avexp">9.4375891019465</data>
      <data key="v_frame.width">10</data>
      <data key="v_label.font">2</data>
      <data key="v_label.color">black</data>
    </node>
    <node id="n32">
      <data key="v_name">FCGR2A</data>
      <data key="v_HGNC">FCGR2A</data>
      <data key="v_size">5</data>
      <data key="v_label">FCGR2A</data>
      <data key="v_label.family">sans</data>
      <data key="v_label.dist">0.6</data>
      <data key="v_pie.lty">solid</data>
      <data key="v_shape">pie</data>
      <data key="v_frame.lty">3</data>
      <data key="v_frame.color">black</data>
      <data key="v_avexp">11.2091108846293</data>
      <data key="v_frame.width">10</data>
      <data key="v_label.font">2</data>
      <data key="v_label.color">black</data>
    </node>
    <node id="n33">
      <data key="v_name">FCGR1A</data>
      <data key="v_HGNC">FCGR1A</data>
      <data key="v_size">5</data>
      <data key="v_label">FCGR1A</data>
      <data key="v_label.family">sans</data>
      <data key="v_label.dist">0.6</data>
      <data key="v_pie.lty">solid</data>
      <data key="v_shape">pie</data>
      <data key="v_frame.lty">3</data>
      <data key="v_frame.color">lightgoldenrod3</data>
      <data key="v_avexp">6.82375853073933</data>
      <data key="v_frame.width">10</data>
      <data key="v_label.font">2</data>
      <data key="v_label.color">black</data>
    </node>
    <node id="n34">
      <data key="v_name">CD3G</data>
      <data key="v_HGNC">CD3G</data>
      <data key="v_size">5</data>
      <data key="v_label">CD3G</data>
      <data key="v_label.family">sans</data>
      <data key="v_label.dist">0.6</data>
      <data key="v_pie.lty">solid</data>
      <data key="v_shape">pie</data>
      <data key="v_frame.lty">3</data>
      <data key="v_frame.color">lightgoldenrod3</data>
      <data key="v_avexp">6.63941817956703</data>
      <data key="v_frame.width">10</data>
      <data key="v_label.font">2</data>
      <data key="v_label.color">black</data>
    </node>
    <node id="n35">
      <data key="v_name">CD247</data>
      <data key="v_HGNC">CD247</data>
      <data key="v_size">5</data>
      <data key="v_label">CD247</data>
      <data key="v_label.family">sans</data>
      <data key="v_label.dist">0.6</data>
      <data key="v_pie.lty">solid</data>
      <data key="v_shape">pie</data>
      <data key="v_frame.lty">3</data>
      <data key="v_frame.color">azure4</data>
      <data key="v_avexp">7.85575879402956</data>
      <data key="v_frame.width">10</data>
      <data key="v_label.font">2</data>
      <data key="v_label.color">black</data>
    </node>
    <node id="n36">
      <data key="v_name">IGKV</data>
      <data key="v_HGNC">NA</data>
      <data key="v_size">0</data>
      <data key="v_label">IGKV</data>
      <data key="v_label.family">sans</data>
      <data key="v_label.dist">0</data>
      <data key="v_pie.lty">dotted</data>
      <data key="v_shape">none</data>
      <data key="v_frame.lty">3</data>
      <data key="v_frame.color">black</data>
      <data key="v_avexp">17.7579108946475</data>
      <data key="v_frame.width">10</data>
      <data key="v_label.font">2</data>
      <data key="v_label.color">black</data>
    </node>
    <node id="n37">
      <data key="v_name">IGHV</data>
      <data key="v_HGNC">NA</data>
      <data key="v_size">0</data>
      <data key="v_label">IGHV</data>
      <data key="v_label.family">sans</data>
      <data key="v_label.dist">0</data>
      <data key="v_pie.lty">dotted</data>
      <data key="v_shape">none</data>
      <data key="v_frame.lty">3</data>
      <data key="v_frame.color">black</data>
      <data key="v_avexp">17.7579108946475</data>
      <data key="v_frame.width">10</data>
      <data key="v_label.font">2</data>
      <data key="v_label.color">black</data>
    </node>
    <node id="n38">
      <data key="v_name">IGLV</data>
      <data key="v_HGNC">NA</data>
      <data key="v_size">0</data>
      <data key="v_label">IGLV</data>
      <data key="v_label.family">sans</data>
      <data key="v_label.dist">0</data>
      <data key="v_pie.lty">dotted</data>
      <data key="v_shape">none</data>
      <data key="v_frame.lty">3</data>
      <data key="v_frame.color">black</data>
      <data key="v_avexp">17.7579108946475</data>
      <data key="v_frame.width">10</data>
      <data key="v_label.font">2</data>
      <data key="v_label.color">black</data>
    </node>
    <node id="n39">
      <data key="v_name">IGKC</data>
      <data key="v_HGNC">IGKC</data>
      <data key="v_size">0</data>
      <data key="v_label">IGKC</data>
      <data key="v_label.family">sans</data>
      <data key="v_label.dist">0</data>
      <data key="v_pie.lty">dotted</data>
      <data key="v_shape">none</data>
      <data key="v_frame.lty">3</data>
      <data key="v_frame.color">black</data>
      <data key="v_avexp">17.7579108946475</data>
      <data key="v_frame.width">10</data>
      <data key="v_label.font">2</data>
      <data key="v_label.color">black</data>
    </node>
    <node id="n40">
      <data key="v_name">IGLC</data>
      <data key="v_HGNC">NA</data>
      <data key="v_size">0</data>
      <data key="v_label">IGLC</data>
      <data key="v_label.family">sans</data>
      <data key="v_label.dist">0</data>
      <data key="v_pie.lty">dotted</data>
      <data key="v_shape">none</data>
      <data key="v_frame.lty">3</data>
      <data key="v_frame.color">black</data>
      <data key="v_avexp">17.7579108946475</data>
      <data key="v_frame.width">10</data>
      <data key="v_label.font">2</data>
      <data key="v_label.color">black</data>
    </node>
    <node id="n41">
      <data key="v_name">IGHG2</data>
      <data key="v_HGNC">IGHG2</data>
      <data key="v_size">0</data>
      <data key="v_label">IGHG2</data>
      <data key="v_label.family">sans</data>
      <data key="v_label.dist">0</data>
      <data key="v_pie.lty">dotted</data>
      <data key="v_shape">none</data>
      <data key="v_frame.lty">3</data>
      <data key="v_frame.color">black</data>
      <data key="v_avexp">17.7579108946475</data>
      <data key="v_frame.width">10</data>
      <data key="v_label.font">2</data>
      <data key="v_label.color">black</data>
    </node>
    <node id="n42">
      <data key="v_name">IGHG3</data>
      <data key="v_HGNC">IGHG3</data>
      <data key="v_size">0</data>
      <data key="v_label">IGHG3</data>
      <data key="v_label.family">sans</data>
      <data key="v_label.dist">0</data>
      <data key="v_pie.lty">dotted</data>
      <data key="v_shape">none</data>
      <data key="v_frame.lty">3</data>
      <data key="v_frame.color">black</data>
      <data key="v_avexp">17.7579108946475</data>
      <data key="v_frame.width">10</data>
      <data key="v_label.font">2</data>
      <data key="v_label.color">black</data>
    </node>
    <node id="n43">
      <data key="v_name">IGHG1</data>
      <data key="v_HGNC">IGHG1</data>
      <data key="v_size">0</data>
      <data key="v_label">IGHG1</data>
      <data key="v_label.family">sans</data>
      <data key="v_label.dist">0</data>
      <data key="v_pie.lty">dotted</data>
      <data key="v_shape">none</data>
      <data key="v_frame.lty">3</data>
      <data key="v_frame.color">black</data>
      <data key="v_avexp">17.7579108946475</data>
      <data key="v_frame.width">10</data>
      <data key="v_label.font">2</data>
      <data key="v_label.color">black</data>
    </node>
    <node id="n44">
      <data key="v_name">IGHG4</data>
      <data key="v_HGNC">IGHG4</data>
      <data key="v_size">0</data>
      <data key="v_label">IGHG4</data>
      <data key="v_label.family">sans</data>
      <data key="v_label.dist">0</data>
      <data key="v_pie.lty">dotted</data>
      <data key="v_shape">none</data>
      <data key="v_frame.lty">3</data>
      <data key="v_frame.color">black</data>
      <data key="v_avexp">17.7579108946475</data>
      <data key="v_frame.width">10</data>
      <data key="v_label.font">2</data>
      <data key="v_label.color">black</data>
    </node>
    <node id="n45">
      <data key="v_name">PLCG1</data>
      <data key="v_HGNC">PLCG1</data>
      <data key="v_size">0</data>
      <data key="v_label">PLCG1</data>
      <data key="v_label.family">sans</data>
      <data key="v_label.dist">0</data>
      <data key="v_pie.lty">dotted</data>
      <data key="v_shape">none</data>
      <data key="v_frame.lty">3</data>
      <data key="v_frame.color">black</data>
      <data key="v_avexp">17.7579108946475</data>
      <data key="v_frame.width">10</data>
      <data key="v_label.font">2</data>
      <data key="v_label.color">black</data>
    </node>
    <node id="n46">
      <data key="v_name">PIK3CB</data>
      <data key="v_HGNC">PIK3CB</data>
      <data key="v_size">0</data>
      <data key="v_label">PIK3CB</data>
      <data key="v_label.family">sans</data>
      <data key="v_label.dist">0</data>
      <data key="v_pie.lty">dotted</data>
      <data key="v_shape">none</data>
      <data key="v_frame.lty">3</data>
      <data key="v_frame.color">black</data>
      <data key="v_avexp">17.7579108946475</data>
      <data key="v_frame.width">10</data>
      <data key="v_label.font">2</data>
      <data key="v_label.color">black</data>
    </node>
    <node id="n47">
      <data key="v_name">C4A</data>
      <data key="v_HGNC">C4A</data>
      <data key="v_size">0</data>
      <data key="v_label">C4A</data>
      <data key="v_label.family">sans</data>
      <data key="v_label.dist">0</data>
      <data key="v_pie.lty">dotted</data>
      <data key="v_shape">none</data>
      <data key="v_frame.lty">3</data>
      <data key="v_frame.color">black</data>
      <data key="v_avexp">17.7579108946475</data>
      <data key="v_frame.width">10</data>
      <data key="v_label.font">2</data>
      <data key="v_label.color">black</data>
    </node>
    <node id="n48">
      <data key="v_name">C3</data>
      <data key="v_HGNC">C3</data>
      <data key="v_size">5</data>
      <data key="v_label">C3</data>
      <data key="v_label.family">sans</data>
      <data key="v_label.dist">0.6</data>
      <data key="v_pie.lty">solid</data>
      <data key="v_shape">pie</data>
      <data key="v_frame.lty">3</data>
      <data key="v_frame.color">black</data>
      <data key="v_avexp">12.3165008715028</data>
      <data key="v_frame.width">10</data>
      <data key="v_label.font">2</data>
      <data key="v_label.color">black</data>
    </node>
    <node id="n49">
      <data key="v_name">CFB</data>
      <data key="v_HGNC">CFB</data>
      <data key="v_size">5</data>
      <data key="v_label">CFB</data>
      <data key="v_label.family">sans</data>
      <data key="v_label.dist">0.6</data>
      <data key="v_pie.lty">solid</data>
      <data key="v_shape">pie</data>
      <data key="v_frame.lty">3</data>
      <data key="v_frame.color">azure4</data>
      <data key="v_avexp">9.90064307727024</data>
      <data key="v_frame.width">10</data>
      <data key="v_label.font">2</data>
      <data key="v_label.color">black</data>
    </node>
    <node id="n50">
      <data key="v_name">LCK</data>
      <data key="v_HGNC">LCK</data>
      <data key="v_size">5</data>
      <data key="v_label">LCK</data>
      <data key="v_label.family">sans</data>
      <data key="v_label.dist">0.6</data>
      <data key="v_pie.lty">solid</data>
      <data key="v_shape">pie</data>
      <data key="v_frame.lty">3</data>
      <data key="v_frame.color">azure4</data>
      <data key="v_avexp">8.26590186191464</data>
      <data key="v_frame.width">10</data>
      <data key="v_label.font">2</data>
      <data key="v_label.color">red3</data>
    </node>
    <node id="n51">
      <data key="v_name">FYN</data>
      <data key="v_HGNC">FYN</data>
      <data key="v_size">5</data>
      <data key="v_label">FYN</data>
      <data key="v_label.family">sans</data>
      <data key="v_label.dist">0.6</data>
      <data key="v_pie.lty">solid</data>
      <data key="v_shape">pie</data>
      <data key="v_frame.lty">3</data>
      <data key="v_frame.color">black</data>
      <data key="v_avexp">10.7891898631441</data>
      <data key="v_frame.width">10</data>
      <data key="v_label.font">2</data>
      <data key="v_label.color">red3</data>
    </node>
    <node id="n52">
      <data key="v_name">TYROBP</data>
      <data key="v_HGNC">TYROBP</data>
      <data key="v_size">0</data>
      <data key="v_label">TYROBP</data>
      <data key="v_label.family">sans</data>
      <data key="v_label.dist">0</data>
      <data key="v_pie.lty">dotted</data>
      <data key="v_shape">none</data>
      <data key="v_frame.lty">3</data>
      <data key="v_frame.color">black</data>
      <data key="v_avexp">17.7579108946475</data>
      <data key="v_frame.width">10</data>
      <data key="v_label.font">2</data>
      <data key="v_label.color">black</data>
    </node>
    <node id="n53">
      <data key="v_name">KLRC2</data>
      <data key="v_HGNC">KLRC2</data>
      <data key="v_size">5</data>
      <data key="v_label">KLRC2</data>
      <data key="v_label.family">sans</data>
      <data key="v_label.dist">0.6</data>
      <data key="v_pie.lty">solid</data>
      <data key="v_shape">pie</data>
      <data key="v_frame.lty">3</data>
      <data key="v_frame.color">lightgoldenrod3</data>
      <data key="v_avexp">6.94276231916781</data>
      <data key="v_frame.width">10</data>
      <data key="v_label.font">2</data>
      <data key="v_label.color">black</data>
    </node>
    <node id="n54">
      <data key="v_name">B2M</data>
      <data key="v_HGNC">B2M</data>
      <data key="v_size">0</data>
      <data key="v_label">B2M</data>
      <data key="v_label.family">sans</data>
      <data key="v_label.dist">0</data>
      <data key="v_pie.lty">dotted</data>
      <data key="v_shape">none</data>
      <data key="v_frame.lty">3</data>
      <data key="v_frame.color">black</data>
      <data key="v_avexp">17.7579108946475</data>
      <data key="v_frame.width">10</data>
      <data key="v_label.font">2</data>
      <data key="v_label.color">black</data>
    </node>
    <node id="n55">
      <data key="v_name">HLA-E</data>
      <data key="v_HGNC">HLA-E</data>
      <data key="v_size">5</data>
      <data key="v_label">HLA-E</data>
      <data key="v_label.family">sans</data>
      <data key="v_label.dist">0.6</data>
      <data key="v_pie.lty">solid</data>
      <data key="v_shape">pie</data>
      <data key="v_frame.lty">3</data>
      <data key="v_frame.color">black</data>
      <data key="v_avexp">13.7946513821144</data>
      <data key="v_frame.width">10</data>
      <data key="v_label.font">2</data>
      <data key="v_label.color">black</data>
    </node>
    <node id="n56">
      <data key="v_name">HLA-B</data>
      <data key="v_HGNC">HLA-B</data>
      <data key="v_size">5</data>
      <data key="v_label">HLA-B</data>
      <data key="v_label.family">sans</data>
      <data key="v_label.dist">0.6</data>
      <data key="v_pie.lty">solid</data>
      <data key="v_shape">pie</data>
      <data key="v_frame.lty">3</data>
      <data key="v_frame.color">black</data>
      <data key="v_avexp">14.6871736968777</data>
      <data key="v_frame.width">10</data>
      <data key="v_label.font">2</data>
      <data key="v_label.color">black</data>
    </node>
    <node id="n57">
      <data key="v_name">HLA-C</data>
      <data key="v_HGNC">HLA-C</data>
      <data key="v_size">5</data>
      <data key="v_label">HLA-C</data>
      <data key="v_label.family">sans</data>
      <data key="v_label.dist">0.6</data>
      <data key="v_pie.lty">solid</data>
      <data key="v_shape">pie</data>
      <data key="v_frame.lty">3</data>
      <data key="v_frame.color">black</data>
      <data key="v_avexp">13.3522684788564</data>
      <data key="v_frame.width">10</data>
      <data key="v_label.font">2</data>
      <data key="v_label.color">black</data>
    </node>
    <node id="n58">
      <data key="v_name">CD28</data>
      <data key="v_HGNC">CD28</data>
      <data key="v_size">5</data>
      <data key="v_label">CD28</data>
      <data key="v_label.family">sans</data>
      <data key="v_label.dist">0.6</data>
      <data key="v_pie.lty">solid</data>
      <data key="v_shape">pie</data>
      <data key="v_frame.lty">3</data>
      <data key="v_frame.color">lightgoldenrod3</data>
      <data key="v_avexp">6.60617079426651</data>
      <data key="v_frame.width">10</data>
      <data key="v_label.font">2</data>
      <data key="v_label.color">red3</data>
    </node>
    <node id="n59">
      <data key="v_name">CD86</data>
      <data key="v_HGNC">CD86</data>
      <data key="v_size">5</data>
      <data key="v_label">CD86</data>
      <data key="v_label.family">sans</data>
      <data key="v_label.dist">0.6</data>
      <data key="v_pie.lty">solid</data>
      <data key="v_shape">pie</data>
      <data key="v_frame.lty">3</data>
      <data key="v_frame.color">azure4</data>
      <data key="v_avexp">8.11235878318018</data>
      <data key="v_frame.width">10</data>
      <data key="v_label.font">2</data>
      <data key="v_label.color">red3</data>
    </node>
    <node id="n60">
      <data key="v_name">CD80</data>
      <data key="v_HGNC">CD80</data>
      <data key="v_size">5</data>
      <data key="v_label">CD80</data>
      <data key="v_label.family">sans</data>
      <data key="v_label.dist">0.6</data>
      <data key="v_pie.lty">solid</data>
      <data key="v_shape">pie</data>
      <data key="v_frame.lty">3</data>
      <data key="v_frame.color">lightgoldenrod3</data>
      <data key="v_avexp">7.21692864090411</data>
      <data key="v_frame.width">10</data>
      <data key="v_label.font">2</data>
      <data key="v_label.color">red3</data>
    </node>
    <node id="n61">
      <data key="v_name">VAV1</data>
      <data key="v_HGNC">VAV1</data>
      <data key="v_size">0</data>
      <data key="v_label">VAV1</data>
      <data key="v_label.family">sans</data>
      <data key="v_label.dist">0</data>
      <data key="v_pie.lty">dotted</data>
      <data key="v_shape">none</data>
      <data key="v_frame.lty">3</data>
      <data key="v_frame.color">black</data>
      <data key="v_avexp">17.7579108946475</data>
      <data key="v_frame.width">10</data>
      <data key="v_label.font">2</data>
      <data key="v_label.color">black</data>
    </node>
    <node id="n62">
      <data key="v_name">TGFB1</data>
      <data key="v_HGNC">TGFB1</data>
      <data key="v_size">5</data>
      <data key="v_label">TGFB1</data>
      <data key="v_label.family">sans</data>
      <data key="v_label.dist">0.6</data>
      <data key="v_pie.lty">solid</data>
      <data key="v_shape">pie</data>
      <data key="v_frame.lty">3</data>
      <data key="v_frame.color">black</data>
      <data key="v_avexp">11.0214932149707</data>
      <data key="v_frame.width">10</data>
      <data key="v_label.font">2</data>
      <data key="v_label.color">black</data>
    </node>
    <node id="n63">
      <data key="v_name">TGFBR1</data>
      <data key="v_HGNC">TGFBR1</data>
      <data key="v_size">0</data>
      <data key="v_label">TGFBR1</data>
      <data key="v_label.family">sans</data>
      <data key="v_label.dist">0</data>
      <data key="v_pie.lty">dotted</data>
      <data key="v_shape">none</data>
      <data key="v_frame.lty">3</data>
      <data key="v_frame.color">black</data>
      <data key="v_avexp">17.7579108946475</data>
      <data key="v_frame.width">10</data>
      <data key="v_label.font">2</data>
      <data key="v_label.color">black</data>
    </node>
    <node id="n64">
      <data key="v_name">TGFBR2</data>
      <data key="v_HGNC">TGFBR2</data>
      <data key="v_size">0</data>
      <data key="v_label">TGFBR2</data>
      <data key="v_label.family">sans</data>
      <data key="v_label.dist">0</data>
      <data key="v_pie.lty">dotted</data>
      <data key="v_shape">none</data>
      <data key="v_frame.lty">3</data>
      <data key="v_frame.color">black</data>
      <data key="v_avexp">17.7579108946475</data>
      <data key="v_frame.width">10</data>
      <data key="v_label.font">2</data>
      <data key="v_label.color">black</data>
    </node>
    <node id="n65">
      <data key="v_name">LTBP1</data>
      <data key="v_HGNC">LTBP1</data>
      <data key="v_size">0</data>
      <data key="v_label">LTBP1</data>
      <data key="v_label.family">sans</data>
      <data key="v_label.dist">0</data>
      <data key="v_pie.lty">dotted</data>
      <data key="v_shape">none</data>
      <data key="v_frame.lty">3</data>
      <data key="v_frame.color">black</data>
      <data key="v_avexp">17.7579108946475</data>
      <data key="v_frame.width">10</data>
      <data key="v_label.font">2</data>
      <data key="v_label.color">black</data>
    </node>
    <node id="n66">
      <data key="v_name">TGFB2</data>
      <data key="v_HGNC">TGFB2</data>
      <data key="v_size">5</data>
      <data key="v_label">TGFB2</data>
      <data key="v_label.family">sans</data>
      <data key="v_label.dist">0.6</data>
      <data key="v_pie.lty">solid</data>
      <data key="v_shape">pie</data>
      <data key="v_frame.lty">3</data>
      <data key="v_frame.color">azure4</data>
      <data key="v_avexp">10.257299761668</data>
      <data key="v_frame.width">10</data>
      <data key="v_label.font">2</data>
      <data key="v_label.color">black</data>
    </node>
    <node id="n67">
      <data key="v_name">ITGB1</data>
      <data key="v_HGNC">ITGB1</data>
      <data key="v_size">5</data>
      <data key="v_label">ITGB1</data>
      <data key="v_label.family">sans</data>
      <data key="v_label.dist">0.6</data>
      <data key="v_pie.lty">solid</data>
      <data key="v_shape">pie</data>
      <data key="v_frame.lty">3</data>
      <data key="v_frame.color">black</data>
      <data key="v_avexp">14.0981494579518</data>
      <data key="v_frame.width">10</data>
      <data key="v_label.font">2</data>
      <data key="v_label.color">black</data>
    </node>
    <node id="n68">
      <data key="v_name">SMAD7</data>
      <data key="v_HGNC">SMAD7</data>
      <data key="v_size">0</data>
      <data key="v_label">SMAD7</data>
      <data key="v_label.family">sans</data>
      <data key="v_label.dist">0</data>
      <data key="v_pie.lty">dotted</data>
      <data key="v_shape">none</data>
      <data key="v_frame.lty">3</data>
      <data key="v_frame.color">black</data>
      <data key="v_avexp">17.7579108946475</data>
      <data key="v_frame.width">10</data>
      <data key="v_label.font">2</data>
      <data key="v_label.color">black</data>
    </node>
    <node id="n69">
      <data key="v_name">USP25</data>
      <data key="v_HGNC">USP25</data>
      <data key="v_size">0</data>
      <data key="v_label">USP25</data>
      <data key="v_label.family">sans</data>
      <data key="v_label.dist">0</data>
      <data key="v_pie.lty">dotted</data>
      <data key="v_shape">none</data>
      <data key="v_frame.lty">3</data>
      <data key="v_frame.color">black</data>
      <data key="v_avexp">17.7579108946475</data>
      <data key="v_frame.width">10</data>
      <data key="v_label.font">2</data>
      <data key="v_label.color">black</data>
    </node>
    <node id="n70">
      <data key="v_name">JAK1</data>
      <data key="v_HGNC">JAK1</data>
      <data key="v_size">5</data>
      <data key="v_label">JAK1</data>
      <data key="v_label.family">sans</data>
      <data key="v_label.dist">0.6</data>
      <data key="v_pie.lty">solid</data>
      <data key="v_shape">pie</data>
      <data key="v_frame.lty">3</data>
      <data key="v_frame.color">black</data>
      <data key="v_avexp">12.1067192315138</data>
      <data key="v_frame.width">10</data>
      <data key="v_label.font">2</data>
      <data key="v_label.color">black</data>
    </node>
    <node id="n71">
      <data key="v_name">IFNG</data>
      <data key="v_HGNC">IFNG</data>
      <data key="v_size">5</data>
      <data key="v_label">IFNG</data>
      <data key="v_label.family">sans</data>
      <data key="v_label.dist">0.6</data>
      <data key="v_pie.lty">solid</data>
      <data key="v_shape">pie</data>
      <data key="v_frame.lty">3</data>
      <data key="v_frame.color">lightgoldenrod3</data>
      <data key="v_avexp">7.23122519739554</data>
      <data key="v_frame.width">10</data>
      <data key="v_label.font">2</data>
      <data key="v_label.color">black</data>
    </node>
    <node id="n72">
      <data key="v_name">STAT1</data>
      <data key="v_HGNC">STAT1</data>
      <data key="v_size">5</data>
      <data key="v_label">STAT1</data>
      <data key="v_label.family">sans</data>
      <data key="v_label.dist">0.6</data>
      <data key="v_pie.lty">solid</data>
      <data key="v_shape">pie</data>
      <data key="v_frame.lty">3</data>
      <data key="v_frame.color">black</data>
      <data key="v_avexp">13.1700955409407</data>
      <data key="v_frame.width">10</data>
      <data key="v_label.font">2</data>
      <data key="v_label.color">black</data>
    </node>
    <node id="n73">
      <data key="v_name">TRIM25</data>
      <data key="v_HGNC">TRIM25</data>
      <data key="v_size">0</data>
      <data key="v_label">TRIM25</data>
      <data key="v_label.family">sans</data>
      <data key="v_label.dist">0</data>
      <data key="v_pie.lty">dotted</data>
      <data key="v_shape">none</data>
      <data key="v_frame.lty">3</data>
      <data key="v_frame.color">black</data>
      <data key="v_avexp">17.7579108946475</data>
      <data key="v_frame.width">10</data>
      <data key="v_label.font">2</data>
      <data key="v_label.color">black</data>
    </node>
    <node id="n74">
      <data key="v_name">HLA-DRB5</data>
      <data key="v_HGNC">HLA-DRB5</data>
      <data key="v_size">0</data>
      <data key="v_label">HLA-DRB5</data>
      <data key="v_label.family">sans</data>
      <data key="v_label.dist">0</data>
      <data key="v_pie.lty">dotted</data>
      <data key="v_shape">none</data>
      <data key="v_frame.lty">3</data>
      <data key="v_frame.color">black</data>
      <data key="v_avexp">17.7579108946475</data>
      <data key="v_frame.width">10</data>
      <data key="v_label.font">2</data>
      <data key="v_label.color">black</data>
    </node>
    <node id="n75">
      <data key="v_name">HLA-DPB1</data>
      <data key="v_HGNC">HLA-DPB1</data>
      <data key="v_size">5</data>
      <data key="v_label">HLA-DPB1</data>
      <data key="v_label.family">sans</data>
      <data key="v_label.dist">0.6</data>
      <data key="v_pie.lty">solid</data>
      <data key="v_shape">pie</data>
      <data key="v_frame.lty">3</data>
      <data key="v_frame.color">black</data>
      <data key="v_avexp">12.6805901737356</data>
      <data key="v_frame.width">10</data>
      <data key="v_label.font">2</data>
      <data key="v_label.color">black</data>
    </node>
    <node id="n76">
      <data key="v_name">HLA-DQA2</data>
      <data key="v_HGNC">HLA-DQA2</data>
      <data key="v_size">0</data>
      <data key="v_label">HLA-DQA2</data>
      <data key="v_label.family">sans</data>
      <data key="v_label.dist">0</data>
      <data key="v_pie.lty">dotted</data>
      <data key="v_shape">none</data>
      <data key="v_frame.lty">3</data>
      <data key="v_frame.color">black</data>
      <data key="v_avexp">17.7579108946475</data>
      <data key="v_frame.width">10</data>
      <data key="v_label.font">2</data>
      <data key="v_label.color">black</data>
    </node>
    <node id="n77">
      <data key="v_name">HLA-DRB4</data>
      <data key="v_HGNC">HLA-DRB4</data>
      <data key="v_size">5</data>
      <data key="v_label">HLA-DRB4</data>
      <data key="v_label.family">sans</data>
      <data key="v_label.dist">0.6</data>
      <data key="v_pie.lty">solid</data>
      <data key="v_shape">pie</data>
      <data key="v_frame.lty">3</data>
      <data key="v_frame.color">azure4</data>
      <data key="v_avexp">8.60642312643699</data>
      <data key="v_frame.width">10</data>
      <data key="v_label.font">2</data>
      <data key="v_label.color">black</data>
    </node>
    <node id="n78">
      <data key="v_name">HLA-DQB1</data>
      <data key="v_HGNC">HLA-DQB1</data>
      <data key="v_size">5</data>
      <data key="v_label">HLA-DQB1</data>
      <data key="v_label.family">sans</data>
      <data key="v_label.dist">0.6</data>
      <data key="v_pie.lty">solid</data>
      <data key="v_shape">pie</data>
      <data key="v_frame.lty">3</data>
      <data key="v_frame.color">azure4</data>
      <data key="v_avexp">8.63532857980421</data>
      <data key="v_frame.width">10</data>
      <data key="v_label.font">2</data>
      <data key="v_label.color">black</data>
    </node>
    <node id="n79">
      <data key="v_name">HLA-DRA</data>
      <data key="v_HGNC">HLA-DRA</data>
      <data key="v_size">5</data>
      <data key="v_label">HLA-DRA</data>
      <data key="v_label.family">sans</data>
      <data key="v_label.dist">0.6</data>
      <data key="v_pie.lty">solid</data>
      <data key="v_shape">pie</data>
      <data key="v_frame.lty">3</data>
      <data key="v_frame.color">black</data>
      <data key="v_avexp">13.8989022361382</data>
      <data key="v_frame.width">10</data>
      <data key="v_label.font">2</data>
      <data key="v_label.color">black</data>
    </node>
    <node id="n80">
      <data key="v_name">HLA-DRB1</data>
      <data key="v_HGNC">HLA-DRB1</data>
      <data key="v_size">0</data>
      <data key="v_label">HLA-DRB1</data>
      <data key="v_label.family">sans</data>
      <data key="v_label.dist">0</data>
      <data key="v_pie.lty">dotted</data>
      <data key="v_shape">none</data>
      <data key="v_frame.lty">3</data>
      <data key="v_frame.color">black</data>
      <data key="v_avexp">17.7579108946475</data>
      <data key="v_frame.width">10</data>
      <data key="v_label.font">2</data>
      <data key="v_label.color">black</data>
    </node>
    <node id="n81">
      <data key="v_name">HLA-DRB3</data>
      <data key="v_HGNC">HLA-DRB3</data>
      <data key="v_size">5</data>
      <data key="v_label">HLA-DRB3</data>
      <data key="v_label.family">sans</data>
      <data key="v_label.dist">0.6</data>
      <data key="v_pie.lty">solid</data>
      <data key="v_shape">pie</data>
      <data key="v_frame.lty">3</data>
      <data key="v_frame.color">black</data>
      <data key="v_avexp">13.3586060262589</data>
      <data key="v_frame.width">10</data>
      <data key="v_label.font">2</data>
      <data key="v_label.color">black</data>
    </node>
    <node id="n82">
      <data key="v_name">HLA-DQB2</data>
      <data key="v_HGNC">HLA-DQB2</data>
      <data key="v_size">0</data>
      <data key="v_label">HLA-DQB2</data>
      <data key="v_label.family">sans</data>
      <data key="v_label.dist">0</data>
      <data key="v_pie.lty">dotted</data>
      <data key="v_shape">none</data>
      <data key="v_frame.lty">3</data>
      <data key="v_frame.color">black</data>
      <data key="v_avexp">17.7579108946475</data>
      <data key="v_frame.width">10</data>
      <data key="v_label.font">2</data>
      <data key="v_label.color">black</data>
    </node>
    <node id="n83">
      <data key="v_name">HLA-DPA1</data>
      <data key="v_HGNC">HLA-DPA1</data>
      <data key="v_size">5</data>
      <data key="v_label">HLA-DPA1</data>
      <data key="v_label.family">sans</data>
      <data key="v_label.dist">0.6</data>
      <data key="v_pie.lty">solid</data>
      <data key="v_shape">pie</data>
      <data key="v_frame.lty">3</data>
      <data key="v_frame.color">black</data>
      <data key="v_avexp">12.2809525799724</data>
      <data key="v_frame.width">10</data>
      <data key="v_label.font">2</data>
      <data key="v_label.color">black</data>
    </node>
    <node id="n84">
      <data key="v_name">HLA-DQA1</data>
      <data key="v_HGNC">HLA-DQA1</data>
      <data key="v_size">5</data>
      <data key="v_label">HLA-DQA1</data>
      <data key="v_label.family">sans</data>
      <data key="v_label.dist">0.6</data>
      <data key="v_pie.lty">solid</data>
      <data key="v_shape">pie</data>
      <data key="v_frame.lty">3</data>
      <data key="v_frame.color">azure4</data>
      <data key="v_avexp">10.5773410891668</data>
      <data key="v_frame.width">10</data>
      <data key="v_label.font">2</data>
      <data key="v_label.color">black</data>
    </node>
    <node id="n85">
      <data key="v_name">GBP2</data>
      <data key="v_HGNC">GBP2</data>
      <data key="v_size">0</data>
      <data key="v_label">GBP2</data>
      <data key="v_label.family">sans</data>
      <data key="v_label.dist">0</data>
      <data key="v_pie.lty">dotted</data>
      <data key="v_shape">none</data>
      <data key="v_frame.lty">3</data>
      <data key="v_frame.color">black</data>
      <data key="v_avexp">17.7579108946475</data>
      <data key="v_frame.width">10</data>
      <data key="v_label.font">2</data>
      <data key="v_label.color">black</data>
    </node>
    <node id="n86">
      <data key="v_name">OASL</data>
      <data key="v_HGNC">OASL</data>
      <data key="v_size">0</data>
      <data key="v_label">OASL</data>
      <data key="v_label.family">sans</data>
      <data key="v_label.dist">0</data>
      <data key="v_pie.lty">dotted</data>
      <data key="v_shape">none</data>
      <data key="v_frame.lty">3</data>
      <data key="v_frame.color">black</data>
      <data key="v_avexp">17.7579108946475</data>
      <data key="v_frame.width">10</data>
      <data key="v_label.font">2</data>
      <data key="v_label.color">black</data>
    </node>
    <node id="n87">
      <data key="v_name">OAS3</data>
      <data key="v_HGNC">OAS3</data>
      <data key="v_size">5</data>
      <data key="v_label">OAS3</data>
      <data key="v_label.family">sans</data>
      <data key="v_label.dist">0.6</data>
      <data key="v_pie.lty">solid</data>
      <data key="v_shape">pie</data>
      <data key="v_frame.lty">3</data>
      <data key="v_frame.color">azure4</data>
      <data key="v_avexp">10.3550349836259</data>
      <data key="v_frame.width">10</data>
      <data key="v_label.font">2</data>
      <data key="v_label.color">black</data>
    </node>
    <node id="n88">
      <data key="v_name">OAS1</data>
      <data key="v_HGNC">OAS1</data>
      <data key="v_size">0</data>
      <data key="v_label">OAS1</data>
      <data key="v_label.family">sans</data>
      <data key="v_label.dist">0</data>
      <data key="v_pie.lty">dotted</data>
      <data key="v_shape">none</data>
      <data key="v_frame.lty">3</data>
      <data key="v_frame.color">black</data>
      <data key="v_avexp">17.7579108946475</data>
      <data key="v_frame.width">10</data>
      <data key="v_label.font">2</data>
      <data key="v_label.color">black</data>
    </node>
    <node id="n89">
      <data key="v_name">OAS2</data>
      <data key="v_HGNC">OAS2</data>
      <data key="v_size">0</data>
      <data key="v_label">OAS2</data>
      <data key="v_label.family">sans</data>
      <data key="v_label.dist">0</data>
      <data key="v_pie.lty">dotted</data>
      <data key="v_shape">none</data>
      <data key="v_frame.lty">3</data>
      <data key="v_frame.color">black</data>
      <data key="v_avexp">17.7579108946475</data>
      <data key="v_frame.width">10</data>
      <data key="v_label.font">2</data>
      <data key="v_label.color">black</data>
    </node>
    <node id="n90">
      <data key="v_name">ICAM1</data>
      <data key="v_HGNC">ICAM1</data>
      <data key="v_size">5</data>
      <data key="v_label">ICAM1</data>
      <data key="v_label.family">sans</data>
      <data key="v_label.dist">0.6</data>
      <data key="v_pie.lty">solid</data>
      <data key="v_shape">pie</data>
      <data key="v_frame.lty">3</data>
      <data key="v_frame.color">azure4</data>
      <data key="v_avexp">9.89602740476383</data>
      <data key="v_frame.width">10</data>
      <data key="v_label.font">2</data>
      <data key="v_label.color">black</data>
    </node>
    <node id="n91">
      <data key="v_name">VCAM1</data>
      <data key="v_HGNC">VCAM1</data>
      <data key="v_size">5</data>
      <data key="v_label">VCAM1</data>
      <data key="v_label.family">sans</data>
      <data key="v_label.dist">0.6</data>
      <data key="v_pie.lty">solid</data>
      <data key="v_shape">pie</data>
      <data key="v_frame.lty">3</data>
      <data key="v_frame.color">azure4</data>
      <data key="v_avexp">10.2355651580254</data>
      <data key="v_frame.width">10</data>
      <data key="v_label.font">2</data>
      <data key="v_label.color">black</data>
    </node>
    <node id="n92">
      <data key="v_name">CD44</data>
      <data key="v_HGNC">CD44</data>
      <data key="v_size">5</data>
      <data key="v_label">CD44</data>
      <data key="v_label.family">sans</data>
      <data key="v_label.dist">0.6</data>
      <data key="v_pie.lty">solid</data>
      <data key="v_shape">pie</data>
      <data key="v_frame.lty">3</data>
      <data key="v_frame.color">black</data>
      <data key="v_avexp">12.2713401560375</data>
      <data key="v_frame.width">10</data>
      <data key="v_label.font">2</data>
      <data key="v_label.color">black</data>
    </node>
    <node id="n93">
      <data key="v_name">HLA-A</data>
      <data key="v_HGNC">HLA-A</data>
      <data key="v_size">5</data>
      <data key="v_label">HLA-A</data>
      <data key="v_label.family">sans</data>
      <data key="v_label.dist">0.6</data>
      <data key="v_pie.lty">solid</data>
      <data key="v_shape">pie</data>
      <data key="v_frame.lty">3</data>
      <data key="v_frame.color">black</data>
      <data key="v_avexp">14.9891884050253</data>
      <data key="v_frame.width">10</data>
      <data key="v_label.font">2</data>
      <data key="v_label.color">black</data>
    </node>
    <node id="n94">
      <data key="v_name">HLA-F</data>
      <data key="v_HGNC">HLA-F</data>
      <data key="v_size">0</data>
      <data key="v_label">HLA-F</data>
      <data key="v_label.family">sans</data>
      <data key="v_label.dist">0</data>
      <data key="v_pie.lty">dotted</data>
      <data key="v_shape">none</data>
      <data key="v_frame.lty">3</data>
      <data key="v_frame.color">black</data>
      <data key="v_avexp">17.7579108946475</data>
      <data key="v_frame.width">10</data>
      <data key="v_label.font">2</data>
      <data key="v_label.color">black</data>
    </node>
    <node id="n95">
      <data key="v_name">HLA-G</data>
      <data key="v_HGNC">HLA-G</data>
      <data key="v_size">5</data>
      <data key="v_label">HLA-G</data>
      <data key="v_label.family">sans</data>
      <data key="v_label.dist">0.6</data>
      <data key="v_pie.lty">solid</data>
      <data key="v_shape">pie</data>
      <data key="v_frame.lty">3</data>
      <data key="v_frame.color">black</data>
      <data key="v_avexp">12.4057294020772</data>
      <data key="v_frame.width">10</data>
      <data key="v_label.font">2</data>
      <data key="v_label.color">black</data>
    </node>
    <node id="n96">
      <data key="v_name">HLA-H</data>
      <data key="v_HGNC">HLA-H</data>
      <data key="v_size">0</data>
      <data key="v_label">HLA-H</data>
      <data key="v_label.family">sans</data>
      <data key="v_label.dist">0</data>
      <data key="v_pie.lty">dotted</data>
      <data key="v_shape">none</data>
      <data key="v_frame.lty">3</data>
      <data key="v_frame.color">black</data>
      <data key="v_avexp">17.7579108946475</data>
      <data key="v_frame.width">10</data>
      <data key="v_label.font">2</data>
      <data key="v_label.color">black</data>
    </node>
    <node id="n97">
      <data key="v_name">PTAFR</data>
      <data key="v_HGNC">PTAFR</data>
      <data key="v_size">0</data>
      <data key="v_label">PTAFR</data>
      <data key="v_label.family">sans</data>
      <data key="v_label.dist">0</data>
      <data key="v_pie.lty">dotted</data>
      <data key="v_shape">none</data>
      <data key="v_frame.lty">3</data>
      <data key="v_frame.color">black</data>
      <data key="v_avexp">17.7579108946475</data>
      <data key="v_frame.width">10</data>
      <data key="v_label.font">2</data>
      <data key="v_label.color">black</data>
    </node>
    <node id="n98">
      <data key="v_name">IRF3</data>
      <data key="v_HGNC">IRF3</data>
      <data key="v_size">5</data>
      <data key="v_label">IRF3</data>
      <data key="v_label.family">sans</data>
      <data key="v_label.dist">0.6</data>
      <data key="v_pie.lty">solid</data>
      <data key="v_shape">pie</data>
      <data key="v_frame.lty">3</data>
      <data key="v_frame.color">azure4</data>
      <data key="v_avexp">8.30688435828191</data>
      <data key="v_frame.width">10</data>
      <data key="v_label.font">2</data>
      <data key="v_label.color">black</data>
    </node>
    <node id="n99">
      <data key="v_name">IRF8</data>
      <data key="v_HGNC">IRF8</data>
      <data key="v_size">5</data>
      <data key="v_label">IRF8</data>
      <data key="v_label.family">sans</data>
      <data key="v_label.dist">0.6</data>
      <data key="v_pie.lty">solid</data>
      <data key="v_shape">pie</data>
      <data key="v_frame.lty">3</data>
      <data key="v_frame.color">azure4</data>
      <data key="v_avexp">9.05438845687155</data>
      <data key="v_frame.width">10</data>
      <data key="v_label.font">2</data>
      <data key="v_label.color">black</data>
    </node>
    <node id="n100">
      <data key="v_name">IRF5</data>
      <data key="v_HGNC">IRF5</data>
      <data key="v_size">5</data>
      <data key="v_label">IRF5</data>
      <data key="v_label.family">sans</data>
      <data key="v_label.dist">0.6</data>
      <data key="v_pie.lty">solid</data>
      <data key="v_shape">pie</data>
      <data key="v_frame.lty">3</data>
      <data key="v_frame.color">azure4</data>
      <data key="v_avexp">8.05963440984653</data>
      <data key="v_frame.width">10</data>
      <data key="v_label.font">2</data>
      <data key="v_label.color">black</data>
    </node>
    <node id="n101">
      <data key="v_name">IRF1</data>
      <data key="v_HGNC">IRF1</data>
      <data key="v_size">5</data>
      <data key="v_label">IRF1</data>
      <data key="v_label.family">sans</data>
      <data key="v_label.dist">0.6</data>
      <data key="v_pie.lty">solid</data>
      <data key="v_shape">pie</data>
      <data key="v_frame.lty">3</data>
      <data key="v_frame.color">azure4</data>
      <data key="v_avexp">9.85767940137524</data>
      <data key="v_frame.width">10</data>
      <data key="v_label.font">2</data>
      <data key="v_label.color">black</data>
    </node>
    <node id="n102">
      <data key="v_name">IRF6</data>
      <data key="v_HGNC">IRF6</data>
      <data key="v_size">0</data>
      <data key="v_label">IRF6</data>
      <data key="v_label.family">sans</data>
      <data key="v_label.dist">0</data>
      <data key="v_pie.lty">dotted</data>
      <data key="v_shape">none</data>
      <data key="v_frame.lty">3</data>
      <data key="v_frame.color">black</data>
      <data key="v_avexp">17.7579108946475</data>
      <data key="v_frame.width">10</data>
      <data key="v_label.font">2</data>
      <data key="v_label.color">black</data>
    </node>
    <node id="n103">
      <data key="v_name">IRF7</data>
      <data key="v_HGNC">IRF7</data>
      <data key="v_size">5</data>
      <data key="v_label">IRF7</data>
      <data key="v_label.family">sans</data>
      <data key="v_label.dist">0.6</data>
      <data key="v_pie.lty">solid</data>
      <data key="v_shape">pie</data>
      <data key="v_frame.lty">3</data>
      <data key="v_frame.color">azure4</data>
      <data key="v_avexp">10.0890750558105</data>
      <data key="v_frame.width">10</data>
      <data key="v_label.font">2</data>
      <data key="v_label.color">black</data>
    </node>
    <node id="n104">
      <data key="v_name">IRF2</data>
      <data key="v_HGNC">IRF2</data>
      <data key="v_size">5</data>
      <data key="v_label">IRF2</data>
      <data key="v_label.family">sans</data>
      <data key="v_label.dist">0.6</data>
      <data key="v_pie.lty">solid</data>
      <data key="v_shape">pie</data>
      <data key="v_frame.lty">3</data>
      <data key="v_frame.color">black</data>
      <data key="v_avexp">10.9683964214154</data>
      <data key="v_frame.width">10</data>
      <data key="v_label.font">2</data>
      <data key="v_label.color">black</data>
    </node>
    <node id="n105">
      <data key="v_name">IRF9</data>
      <data key="v_HGNC">IRF9</data>
      <data key="v_size">0</data>
      <data key="v_label">IRF9</data>
      <data key="v_label.family">sans</data>
      <data key="v_label.dist">0</data>
      <data key="v_pie.lty">dotted</data>
      <data key="v_shape">none</data>
      <data key="v_frame.lty">3</data>
      <data key="v_frame.color">black</data>
      <data key="v_avexp">17.7579108946475</data>
      <data key="v_frame.width">10</data>
      <data key="v_label.font">2</data>
      <data key="v_label.color">black</data>
    </node>
    <node id="n106">
      <data key="v_name">IRF4</data>
      <data key="v_HGNC">IRF4</data>
      <data key="v_size">5</data>
      <data key="v_label">IRF4</data>
      <data key="v_label.family">sans</data>
      <data key="v_label.dist">0.6</data>
      <data key="v_pie.lty">solid</data>
      <data key="v_shape">pie</data>
      <data key="v_frame.lty">3</data>
      <data key="v_frame.color">azure4</data>
      <data key="v_avexp">8.21600063778397</data>
      <data key="v_frame.width">10</data>
      <data key="v_label.font">2</data>
      <data key="v_label.color">black</data>
    </node>
    <node id="n107">
      <data key="v_name">SOCS1</data>
      <data key="v_HGNC">SOCS1</data>
      <data key="v_size">5</data>
      <data key="v_label">SOCS1</data>
      <data key="v_label.family">sans</data>
      <data key="v_label.dist">0.6</data>
      <data key="v_pie.lty">solid</data>
      <data key="v_shape">pie</data>
      <data key="v_frame.lty">3</data>
      <data key="v_frame.color">azure4</data>
      <data key="v_avexp">8.61806066256292</data>
      <data key="v_frame.width">10</data>
      <data key="v_label.font">2</data>
      <data key="v_label.color">black</data>
    </node>
    <node id="n108">
      <data key="v_name">SOCS3</data>
      <data key="v_HGNC">SOCS3</data>
      <data key="v_size">0</data>
      <data key="v_label">SOCS3</data>
      <data key="v_label.family">sans</data>
      <data key="v_label.dist">0</data>
      <data key="v_pie.lty">dotted</data>
      <data key="v_shape">none</data>
      <data key="v_frame.lty">3</data>
      <data key="v_frame.color">black</data>
      <data key="v_avexp">17.7579108946475</data>
      <data key="v_frame.width">10</data>
      <data key="v_label.font">2</data>
      <data key="v_label.color">black</data>
    </node>
    <node id="n109">
      <data key="v_name">CHUK</data>
      <data key="v_HGNC">CHUK</data>
      <data key="v_size">5</data>
      <data key="v_label">CHUK</data>
      <data key="v_label.family">sans</data>
      <data key="v_label.dist">0.6</data>
      <data key="v_pie.lty">solid</data>
      <data key="v_shape">pie</data>
      <data key="v_frame.lty">3</data>
      <data key="v_frame.color">azure4</data>
      <data key="v_avexp">10.4857057678165</data>
      <data key="v_frame.width">10</data>
      <data key="v_label.font">2</data>
      <data key="v_label.color">black</data>
    </node>
    <node id="n110">
      <data key="v_name">IKBKG</data>
      <data key="v_HGNC">IKBKG</data>
      <data key="v_size">5</data>
      <data key="v_label">IKBKG</data>
      <data key="v_label.family">sans</data>
      <data key="v_label.dist">0.6</data>
      <data key="v_pie.lty">solid</data>
      <data key="v_shape">pie</data>
      <data key="v_frame.lty">3</data>
      <data key="v_frame.color">azure4</data>
      <data key="v_avexp">9.55724912600857</data>
      <data key="v_frame.width">10</data>
      <data key="v_label.font">2</data>
      <data key="v_label.color">black</data>
    </node>
    <node id="n111">
      <data key="v_name">IKBKB</data>
      <data key="v_HGNC">IKBKB</data>
      <data key="v_size">5</data>
      <data key="v_label">IKBKB</data>
      <data key="v_label.family">sans</data>
      <data key="v_label.dist">0.6</data>
      <data key="v_pie.lty">solid</data>
      <data key="v_shape">pie</data>
      <data key="v_frame.lty">3</data>
      <data key="v_frame.color">azure4</data>
      <data key="v_avexp">10.0705807941097</data>
      <data key="v_frame.width">10</data>
      <data key="v_label.font">2</data>
      <data key="v_label.color">black</data>
    </node>
    <node id="n112">
      <data key="v_name">HSP90AA1</data>
      <data key="v_HGNC">HSP90AA1</data>
      <data key="v_size">0</data>
      <data key="v_label">HSP90AA1</data>
      <data key="v_label.family">sans</data>
      <data key="v_label.dist">0</data>
      <data key="v_pie.lty">dotted</data>
      <data key="v_shape">none</data>
      <data key="v_frame.lty">3</data>
      <data key="v_frame.color">black</data>
      <data key="v_avexp">17.7579108946475</data>
      <data key="v_frame.width">10</data>
      <data key="v_label.font">2</data>
      <data key="v_label.color">black</data>
    </node>
    <node id="n113">
      <data key="v_name">HSP90AB1</data>
      <data key="v_HGNC">HSP90AB1</data>
      <data key="v_size">0</data>
      <data key="v_label">HSP90AB1</data>
      <data key="v_label.family">sans</data>
      <data key="v_label.dist">0</data>
      <data key="v_pie.lty">dotted</data>
      <data key="v_shape">none</data>
      <data key="v_frame.lty">3</data>
      <data key="v_frame.color">black</data>
      <data key="v_avexp">17.7579108946475</data>
      <data key="v_frame.width">10</data>
      <data key="v_label.font">2</data>
      <data key="v_label.color">black</data>
    </node>
    <node id="n114">
      <data key="v_name">MAVS</data>
      <data key="v_HGNC">MAVS</data>
      <data key="v_size">5</data>
      <data key="v_label">MAVS</data>
      <data key="v_label.family">sans</data>
      <data key="v_label.dist">0.6</data>
      <data key="v_pie.lty">solid</data>
      <data key="v_shape">pie</data>
      <data key="v_frame.lty">3</data>
      <data key="v_frame.color">black</data>
      <data key="v_avexp">11.3330595255358</data>
      <data key="v_frame.width">10</data>
      <data key="v_label.font">2</data>
      <data key="v_label.color">black</data>
    </node>
    <node id="n115">
      <data key="v_name">TBK1</data>
      <data key="v_HGNC">TBK1</data>
      <data key="v_size">5</data>
      <data key="v_label">TBK1</data>
      <data key="v_label.family">sans</data>
      <data key="v_label.dist">0.6</data>
      <data key="v_pie.lty">solid</data>
      <data key="v_shape">pie</data>
      <data key="v_frame.lty">3</data>
      <data key="v_frame.color">azure4</data>
      <data key="v_avexp">10.4454293014148</data>
      <data key="v_frame.width">10</data>
      <data key="v_label.font">2</data>
      <data key="v_label.color">black</data>
    </node>
    <node id="n116">
      <data key="v_name">BECN1</data>
      <data key="v_HGNC">BECN1</data>
      <data key="v_size">0</data>
      <data key="v_label">BECN1</data>
      <data key="v_label.family">sans</data>
      <data key="v_label.dist">0</data>
      <data key="v_pie.lty">dotted</data>
      <data key="v_shape">none</data>
      <data key="v_frame.lty">3</data>
      <data key="v_frame.color">black</data>
      <data key="v_avexp">17.7579108946475</data>
      <data key="v_frame.width">10</data>
      <data key="v_label.font">2</data>
      <data key="v_label.color">black</data>
    </node>
    <node id="n117">
      <data key="v_name">RANBP2</data>
      <data key="v_HGNC">RANBP2</data>
      <data key="v_size">0</data>
      <data key="v_label">RANBP2</data>
      <data key="v_label.family">sans</data>
      <data key="v_label.dist">0</data>
      <data key="v_pie.lty">dotted</data>
      <data key="v_shape">none</data>
      <data key="v_frame.lty">3</data>
      <data key="v_frame.color">black</data>
      <data key="v_avexp">17.7579108946475</data>
      <data key="v_frame.width">10</data>
      <data key="v_label.font">2</data>
      <data key="v_label.color">black</data>
    </node>
    <node id="n118">
      <data key="v_name">TPR</data>
      <data key="v_HGNC">TPR</data>
      <data key="v_size">0</data>
      <data key="v_label">TPR</data>
      <data key="v_label.family">sans</data>
      <data key="v_label.dist">0</data>
      <data key="v_pie.lty">dotted</data>
      <data key="v_shape">none</data>
      <data key="v_frame.lty">3</data>
      <data key="v_frame.color">black</data>
      <data key="v_avexp">17.7579108946475</data>
      <data key="v_frame.width">10</data>
      <data key="v_label.font">2</data>
      <data key="v_label.color">black</data>
    </node>
    <node id="n119">
      <data key="v_name">STAT2</data>
      <data key="v_HGNC">STAT2</data>
      <data key="v_size">5</data>
      <data key="v_label">STAT2</data>
      <data key="v_label.family">sans</data>
      <data key="v_label.dist">0.6</data>
      <data key="v_pie.lty">solid</data>
      <data key="v_shape">pie</data>
      <data key="v_frame.lty">3</data>
      <data key="v_frame.color">black</data>
      <data key="v_avexp">12.0145394041051</data>
      <data key="v_frame.width">10</data>
      <data key="v_label.font">2</data>
      <data key="v_label.color">black</data>
    </node>
    <node id="n120">
      <data key="v_name">RNF135</data>
      <data key="v_HGNC">RNF135</data>
      <data key="v_size">0</data>
      <data key="v_label">RNF135</data>
      <data key="v_label.family">sans</data>
      <data key="v_label.dist">0</data>
      <data key="v_pie.lty">dotted</data>
      <data key="v_shape">none</data>
      <data key="v_frame.lty">3</data>
      <data key="v_frame.color">black</data>
      <data key="v_avexp">17.7579108946475</data>
      <data key="v_frame.width">10</data>
      <data key="v_label.font">2</data>
      <data key="v_label.color">black</data>
    </node>
    <node id="n121">
      <data key="v_name">DDX58</data>
      <data key="v_HGNC">NA</data>
      <data key="v_size">5</data>
      <data key="v_label">DDX58</data>
      <data key="v_label.family">sans</data>
      <data key="v_label.dist">0.6</data>
      <data key="v_pie.lty">solid</data>
      <data key="v_shape">pie</data>
      <data key="v_frame.lty">3</data>
      <data key="v_frame.color">azure4</data>
      <data key="v_avexp">10.4762507050538</data>
      <data key="v_frame.width">10</data>
      <data key="v_label.font">2</data>
      <data key="v_label.color">black</data>
    </node>
    <node id="n122">
      <data key="v_name">TRIM4</data>
      <data key="v_HGNC">TRIM4</data>
      <data key="v_size">0</data>
      <data key="v_label">TRIM4</data>
      <data key="v_label.family">sans</data>
      <data key="v_label.dist">0</data>
      <data key="v_pie.lty">dotted</data>
      <data key="v_shape">none</data>
      <data key="v_frame.lty">3</data>
      <data key="v_frame.color">black</data>
      <data key="v_avexp">17.7579108946475</data>
      <data key="v_frame.width">10</data>
      <data key="v_label.font">2</data>
      <data key="v_label.color">black</data>
    </node>
    <node id="n123">
      <data key="v_name">IKBKE</data>
      <data key="v_HGNC">IKBKE</data>
      <data key="v_size">5</data>
      <data key="v_label">IKBKE</data>
      <data key="v_label.family">sans</data>
      <data key="v_label.dist">0.6</data>
      <data key="v_pie.lty">solid</data>
      <data key="v_shape">pie</data>
      <data key="v_frame.lty">3</data>
      <data key="v_frame.color">azure4</data>
      <data key="v_avexp">8.22440686361842</data>
      <data key="v_frame.width">10</data>
      <data key="v_label.font">2</data>
      <data key="v_label.color">black</data>
    </node>
    <node id="n124">
      <data key="v_name">TRAF3</data>
      <data key="v_HGNC">TRAF3</data>
      <data key="v_size">5</data>
      <data key="v_label">TRAF3</data>
      <data key="v_label.family">sans</data>
      <data key="v_label.dist">0.6</data>
      <data key="v_pie.lty">solid</data>
      <data key="v_shape">pie</data>
      <data key="v_frame.lty">3</data>
      <data key="v_frame.color">azure4</data>
      <data key="v_avexp">9.16434080278144</data>
      <data key="v_frame.width">10</data>
      <data key="v_label.font">2</data>
      <data key="v_label.color">black</data>
    </node>
    <node id="n125">
      <data key="v_name">IFIH1</data>
      <data key="v_HGNC">IFIH1</data>
      <data key="v_size">5</data>
      <data key="v_label">IFIH1</data>
      <data key="v_label.family">sans</data>
      <data key="v_label.dist">0.6</data>
      <data key="v_pie.lty">solid</data>
      <data key="v_shape">pie</data>
      <data key="v_frame.lty">3</data>
      <data key="v_frame.color">azure4</data>
      <data key="v_avexp">9.75756272952945</data>
      <data key="v_frame.width">10</data>
      <data key="v_label.font">2</data>
      <data key="v_label.color">black</data>
    </node>
    <node id="n126">
      <data key="v_name">ISG15</data>
      <data key="v_HGNC">ISG15</data>
      <data key="v_size">5</data>
      <data key="v_label">ISG15</data>
      <data key="v_label.family">sans</data>
      <data key="v_label.dist">0.6</data>
      <data key="v_pie.lty">solid</data>
      <data key="v_shape">pie</data>
      <data key="v_frame.lty">3</data>
      <data key="v_frame.color">black</data>
      <data key="v_avexp">11.8947416840486</data>
      <data key="v_frame.width">10</data>
      <data key="v_label.font">2</data>
      <data key="v_label.color">black</data>
    </node>
    <node id="n127">
      <data key="v_name">KPNB1</data>
      <data key="v_HGNC">KPNB1</data>
      <data key="v_size">0</data>
      <data key="v_label">KPNB1</data>
      <data key="v_label.family">sans</data>
      <data key="v_label.dist">0</data>
      <data key="v_pie.lty">dotted</data>
      <data key="v_shape">none</data>
      <data key="v_frame.lty">3</data>
      <data key="v_frame.color">black</data>
      <data key="v_avexp">17.7579108946475</data>
      <data key="v_frame.width">10</data>
      <data key="v_label.font">2</data>
      <data key="v_label.color">black</data>
    </node>
    <node id="n128">
      <data key="v_name">MX1</data>
      <data key="v_HGNC">MX1</data>
      <data key="v_size">5</data>
      <data key="v_label">MX1</data>
      <data key="v_label.family">sans</data>
      <data key="v_label.dist">0.6</data>
      <data key="v_pie.lty">solid</data>
      <data key="v_shape">pie</data>
      <data key="v_frame.lty">3</data>
      <data key="v_frame.color">black</data>
      <data key="v_avexp">12.6598080165207</data>
      <data key="v_frame.width">10</data>
      <data key="v_label.font">2</data>
      <data key="v_label.color">black</data>
    </node>
    <node id="n129">
      <data key="v_name">MX2</data>
      <data key="v_HGNC">MX2</data>
      <data key="v_size">0</data>
      <data key="v_label">MX2</data>
      <data key="v_label.family">sans</data>
      <data key="v_label.dist">0</data>
      <data key="v_pie.lty">dotted</data>
      <data key="v_shape">none</data>
      <data key="v_frame.lty">3</data>
      <data key="v_frame.color">black</data>
      <data key="v_avexp">17.7579108946475</data>
      <data key="v_frame.width">10</data>
      <data key="v_label.font">2</data>
      <data key="v_label.color">black</data>
    </node>
    <node id="n130">
      <data key="v_name">IFIT2</data>
      <data key="v_HGNC">IFIT2</data>
      <data key="v_size">5</data>
      <data key="v_label">IFIT2</data>
      <data key="v_label.family">sans</data>
      <data key="v_label.dist">0.6</data>
      <data key="v_pie.lty">solid</data>
      <data key="v_shape">pie</data>
      <data key="v_frame.lty">3</data>
      <data key="v_frame.color">azure4</data>
      <data key="v_avexp">10.2151752588445</data>
      <data key="v_frame.width">10</data>
      <data key="v_label.font">2</data>
      <data key="v_label.color">black</data>
    </node>
    <node id="n131">
      <data key="v_name">IFITM1</data>
      <data key="v_HGNC">IFITM1</data>
      <data key="v_size">5</data>
      <data key="v_label">IFITM1</data>
      <data key="v_label.family">sans</data>
      <data key="v_label.dist">0.6</data>
      <data key="v_pie.lty">solid</data>
      <data key="v_shape">pie</data>
      <data key="v_frame.lty">3</data>
      <data key="v_frame.color">black</data>
      <data key="v_avexp">13.8626974737441</data>
      <data key="v_frame.width">10</data>
      <data key="v_label.font">2</data>
      <data key="v_label.color">black</data>
    </node>
    <node id="n132">
      <data key="v_name">IFIT1</data>
      <data key="v_HGNC">IFIT1</data>
      <data key="v_size">5</data>
      <data key="v_label">IFIT1</data>
      <data key="v_label.family">sans</data>
      <data key="v_label.dist">0.6</data>
      <data key="v_pie.lty">solid</data>
      <data key="v_shape">pie</data>
      <data key="v_frame.lty">3</data>
      <data key="v_frame.color">black</data>
      <data key="v_avexp">11.818341631563</data>
      <data key="v_frame.width">10</data>
      <data key="v_label.font">2</data>
      <data key="v_label.color">black</data>
    </node>
    <node id="n133">
      <data key="v_name">IFI35</data>
      <data key="v_HGNC">IFI35</data>
      <data key="v_size">5</data>
      <data key="v_label">IFI35</data>
      <data key="v_label.family">sans</data>
      <data key="v_label.dist">0.6</data>
      <data key="v_pie.lty">solid</data>
      <data key="v_shape">pie</data>
      <data key="v_frame.lty">3</data>
      <data key="v_frame.color">azure4</data>
      <data key="v_avexp">10.2400663901586</data>
      <data key="v_frame.width">10</data>
      <data key="v_label.font">2</data>
      <data key="v_label.color">black</data>
    </node>
    <node id="n134">
      <data key="v_name">IFI27</data>
      <data key="v_HGNC">IFI27</data>
      <data key="v_size">5</data>
      <data key="v_label">IFI27</data>
      <data key="v_label.family">sans</data>
      <data key="v_label.dist">0.6</data>
      <data key="v_pie.lty">solid</data>
      <data key="v_shape">pie</data>
      <data key="v_frame.lty">3</data>
      <data key="v_frame.color">black</data>
      <data key="v_avexp">13.7538482578709</data>
      <data key="v_frame.width">10</data>
      <data key="v_label.font">2</data>
      <data key="v_label.color">black</data>
    </node>
    <node id="n135">
      <data key="v_name">ISG20</data>
      <data key="v_HGNC">ISG20</data>
      <data key="v_size">5</data>
      <data key="v_label">ISG20</data>
      <data key="v_label.family">sans</data>
      <data key="v_label.dist">0.6</data>
      <data key="v_pie.lty">solid</data>
      <data key="v_shape">pie</data>
      <data key="v_frame.lty">3</data>
      <data key="v_frame.color">azure4</data>
      <data key="v_avexp">9.12475576464892</data>
      <data key="v_frame.width">10</data>
      <data key="v_label.font">2</data>
      <data key="v_label.color">black</data>
    </node>
    <node id="n136">
      <data key="v_name">EIF2AK2</data>
      <data key="v_HGNC">EIF2AK2</data>
      <data key="v_size">0</data>
      <data key="v_label">EIF2AK2</data>
      <data key="v_label.family">sans</data>
      <data key="v_label.dist">0</data>
      <data key="v_pie.lty">dotted</data>
      <data key="v_shape">none</data>
      <data key="v_frame.lty">3</data>
      <data key="v_frame.color">black</data>
      <data key="v_avexp">17.7579108946475</data>
      <data key="v_frame.width">10</data>
      <data key="v_label.font">2</data>
      <data key="v_label.color">black</data>
    </node>
    <node id="n137">
      <data key="v_name">BST2</data>
      <data key="v_HGNC">BST2</data>
      <data key="v_size">5</data>
      <data key="v_label">BST2</data>
      <data key="v_label.family">sans</data>
      <data key="v_label.dist">0.6</data>
      <data key="v_pie.lty">solid</data>
      <data key="v_shape">pie</data>
      <data key="v_frame.lty">3</data>
      <data key="v_frame.color">black</data>
      <data key="v_avexp">11.4809814397095</data>
      <data key="v_frame.width">10</data>
      <data key="v_label.font">2</data>
      <data key="v_label.color">black</data>
    </node>
    <node id="n138">
      <data key="v_name">IFI6</data>
      <data key="v_HGNC">IFI6</data>
      <data key="v_size">0</data>
      <data key="v_label">IFI6</data>
      <data key="v_label.family">sans</data>
      <data key="v_label.dist">0</data>
      <data key="v_pie.lty">dotted</data>
      <data key="v_shape">none</data>
      <data key="v_frame.lty">3</data>
      <data key="v_frame.color">black</data>
      <data key="v_avexp">17.7579108946475</data>
      <data key="v_frame.width">10</data>
      <data key="v_label.font">2</data>
      <data key="v_label.color">black</data>
    </node>
    <node id="n139">
      <data key="v_name">UBE2L6</data>
      <data key="v_HGNC">UBE2L6</data>
      <data key="v_size">0</data>
      <data key="v_label">UBE2L6</data>
      <data key="v_label.family">sans</data>
      <data key="v_label.dist">0</data>
      <data key="v_pie.lty">dotted</data>
      <data key="v_shape">none</data>
      <data key="v_frame.lty">3</data>
      <data key="v_frame.color">black</data>
      <data key="v_avexp">17.7579108946475</data>
      <data key="v_frame.width">10</data>
      <data key="v_label.font">2</data>
      <data key="v_label.color">black</data>
    </node>
    <node id="n140">
      <data key="v_name">UBE2N</data>
      <data key="v_HGNC">UBE2N</data>
      <data key="v_size">0</data>
      <data key="v_label">UBE2N</data>
      <data key="v_label.family">sans</data>
      <data key="v_label.dist">0</data>
      <data key="v_pie.lty">dotted</data>
      <data key="v_shape">none</data>
      <data key="v_frame.lty">3</data>
      <data key="v_frame.color">black</data>
      <data key="v_avexp">17.7579108946475</data>
      <data key="v_frame.width">10</data>
      <data key="v_label.font">2</data>
      <data key="v_label.color">black</data>
    </node>
    <node id="n141">
      <data key="v_name">PPM1B</data>
      <data key="v_HGNC">PPM1B</data>
      <data key="v_size">0</data>
      <data key="v_label">PPM1B</data>
      <data key="v_label.family">sans</data>
      <data key="v_label.dist">0</data>
      <data key="v_pie.lty">dotted</data>
      <data key="v_shape">none</data>
      <data key="v_frame.lty">3</data>
      <data key="v_frame.color">black</data>
      <data key="v_avexp">17.7579108946475</data>
      <data key="v_frame.width">10</data>
      <data key="v_label.font">2</data>
      <data key="v_label.color">black</data>
    </node>
    <node id="n142">
      <data key="v_name">NLRC5</data>
      <data key="v_HGNC">NLRC5</data>
      <data key="v_size">5</data>
      <data key="v_label">NLRC5</data>
      <data key="v_label.family">sans</data>
      <data key="v_label.dist">0.6</data>
      <data key="v_pie.lty">solid</data>
      <data key="v_shape">pie</data>
      <data key="v_frame.lty">3</data>
      <data key="v_frame.color">azure4</data>
      <data key="v_avexp">9.22536024787363</data>
      <data key="v_frame.width">10</data>
      <data key="v_label.font">2</data>
      <data key="v_label.color">black</data>
    </node>
    <node id="n143">
      <data key="v_name">NFKB1</data>
      <data key="v_HGNC">NFKB1</data>
      <data key="v_size">5</data>
      <data key="v_label">NFKB1</data>
      <data key="v_label.family">sans</data>
      <data key="v_label.dist">0.6</data>
      <data key="v_pie.lty">solid</data>
      <data key="v_shape">pie</data>
      <data key="v_frame.lty">3</data>
      <data key="v_frame.color">azure4</data>
      <data key="v_avexp">9.34431369960598</data>
      <data key="v_frame.width">10</data>
      <data key="v_label.font">2</data>
      <data key="v_label.color">black</data>
    </node>
    <node id="n144">
      <data key="v_name">TRAF6</data>
      <data key="v_HGNC">TRAF6</data>
      <data key="v_size">5</data>
      <data key="v_label">TRAF6</data>
      <data key="v_label.family">sans</data>
      <data key="v_label.dist">0.6</data>
      <data key="v_pie.lty">solid</data>
      <data key="v_shape">pie</data>
      <data key="v_frame.lty">3</data>
      <data key="v_frame.color">azure4</data>
      <data key="v_avexp">9.86376304360323</data>
      <data key="v_frame.width">10</data>
      <data key="v_label.font">2</data>
      <data key="v_label.color">black</data>
    </node>
    <node id="n145">
      <data key="v_name">RIPK1</data>
      <data key="v_HGNC">RIPK1</data>
      <data key="v_size">0</data>
      <data key="v_label">RIPK1</data>
      <data key="v_label.family">sans</data>
      <data key="v_label.dist">0</data>
      <data key="v_pie.lty">dotted</data>
      <data key="v_shape">none</data>
      <data key="v_frame.lty">3</data>
      <data key="v_frame.color">black</data>
      <data key="v_avexp">17.7579108946475</data>
      <data key="v_frame.width">10</data>
      <data key="v_label.font">2</data>
      <data key="v_label.color">black</data>
    </node>
    <node id="n146">
      <data key="v_name">CASP10</data>
      <data key="v_HGNC">CASP10</data>
      <data key="v_size">5</data>
      <data key="v_label">CASP10</data>
      <data key="v_label.family">sans</data>
      <data key="v_label.dist">0.6</data>
      <data key="v_pie.lty">solid</data>
      <data key="v_shape">pie</data>
      <data key="v_frame.lty">3</data>
      <data key="v_frame.color">lightgoldenrod3</data>
      <data key="v_avexp">7.23898819814974</data>
      <data key="v_frame.width">10</data>
      <data key="v_label.font">2</data>
      <data key="v_label.color">black</data>
    </node>
    <node id="n147">
      <data key="v_name">TANK</data>
      <data key="v_HGNC">TANK</data>
      <data key="v_size">5</data>
      <data key="v_label">TANK</data>
      <data key="v_label.family">sans</data>
      <data key="v_label.dist">0.6</data>
      <data key="v_pie.lty">solid</data>
      <data key="v_shape">pie</data>
      <data key="v_frame.lty">3</data>
      <data key="v_frame.color">black</data>
      <data key="v_avexp">12.2136600376748</data>
      <data key="v_frame.width">10</data>
      <data key="v_label.font">2</data>
      <data key="v_label.color">black</data>
    </node>
    <node id="n148">
      <data key="v_name">CR1</data>
      <data key="v_HGNC">CR1</data>
      <data key="v_size">5</data>
      <data key="v_label">CR1</data>
      <data key="v_label.family">sans</data>
      <data key="v_label.dist">0.6</data>
      <data key="v_pie.lty">solid</data>
      <data key="v_shape">pie</data>
      <data key="v_frame.lty">3</data>
      <data key="v_frame.color">azure4</data>
      <data key="v_avexp">9.50542350868463</data>
      <data key="v_frame.width">10</data>
      <data key="v_label.font">2</data>
      <data key="v_label.color">black</data>
    </node>
    <node id="n149">
      <data key="v_name">SERPING1</data>
      <data key="v_HGNC">SERPING1</data>
      <data key="v_size">5</data>
      <data key="v_label">SERPING1</data>
      <data key="v_label.family">sans</data>
      <data key="v_label.dist">0.6</data>
      <data key="v_pie.lty">solid</data>
      <data key="v_shape">pie</data>
      <data key="v_frame.lty">3</data>
      <data key="v_frame.color">black</data>
      <data key="v_avexp">13.8783034001411</data>
      <data key="v_frame.width">10</data>
      <data key="v_label.font">2</data>
      <data key="v_label.color">black</data>
    </node>
    <node id="n150">
      <data key="v_name">CD55</data>
      <data key="v_HGNC">CD55</data>
      <data key="v_size">5</data>
      <data key="v_label">CD55</data>
      <data key="v_label.family">sans</data>
      <data key="v_label.dist">0.6</data>
      <data key="v_pie.lty">solid</data>
      <data key="v_shape">pie</data>
      <data key="v_frame.lty">3</data>
      <data key="v_frame.color">azure4</data>
      <data key="v_avexp">8.69706973854571</data>
      <data key="v_frame.width">10</data>
      <data key="v_label.font">2</data>
      <data key="v_label.color">black</data>
    </node>
    <node id="n151">
      <data key="v_name">C3AR1</data>
      <data key="v_HGNC">C3AR1</data>
      <data key="v_size">5</data>
      <data key="v_label">C3AR1</data>
      <data key="v_label.family">sans</data>
      <data key="v_label.dist">0.6</data>
      <data key="v_pie.lty">solid</data>
      <data key="v_shape">pie</data>
      <data key="v_frame.lty">3</data>
      <data key="v_frame.color">azure4</data>
      <data key="v_avexp">9.5776719926573</data>
      <data key="v_frame.width">10</data>
      <data key="v_label.font">2</data>
      <data key="v_label.color">black</data>
    </node>
    <node id="n152">
      <data key="v_name">RHOA</data>
      <data key="v_HGNC">RHOA</data>
      <data key="v_size">0</data>
      <data key="v_label">RHOA</data>
      <data key="v_label.family">sans</data>
      <data key="v_label.dist">0</data>
      <data key="v_pie.lty">dotted</data>
      <data key="v_shape">none</data>
      <data key="v_frame.lty">3</data>
      <data key="v_frame.color">black</data>
      <data key="v_avexp">17.7579108946475</data>
      <data key="v_frame.width">10</data>
      <data key="v_label.font">2</data>
      <data key="v_label.color">black</data>
    </node>
    <node id="n153">
      <data key="v_name">APAF1</data>
      <data key="v_HGNC">APAF1</data>
      <data key="v_size">0</data>
      <data key="v_label">APAF1</data>
      <data key="v_label.family">sans</data>
      <data key="v_label.dist">0</data>
      <data key="v_pie.lty">dotted</data>
      <data key="v_shape">none</data>
      <data key="v_frame.lty">3</data>
      <data key="v_frame.color">black</data>
      <data key="v_avexp">17.7579108946475</data>
      <data key="v_frame.width">10</data>
      <data key="v_label.font">2</data>
      <data key="v_label.color">black</data>
    </node>
    <node id="n154">
      <data key="v_name">IRAK1</data>
      <data key="v_HGNC">IRAK1</data>
      <data key="v_size">5</data>
      <data key="v_label">IRAK1</data>
      <data key="v_label.family">sans</data>
      <data key="v_label.dist">0.6</data>
      <data key="v_pie.lty">solid</data>
      <data key="v_shape">pie</data>
      <data key="v_frame.lty">3</data>
      <data key="v_frame.color">black</data>
      <data key="v_avexp">10.9821950518263</data>
      <data key="v_frame.width">10</data>
      <data key="v_label.font">2</data>
      <data key="v_label.color">black</data>
    </node>
    <node id="n155">
      <data key="v_name">MYD88</data>
      <data key="v_HGNC">MYD88</data>
      <data key="v_size">5</data>
      <data key="v_label">MYD88</data>
      <data key="v_label.family">sans</data>
      <data key="v_label.dist">0.6</data>
      <data key="v_pie.lty">solid</data>
      <data key="v_shape">pie</data>
      <data key="v_frame.lty">3</data>
      <data key="v_frame.color">azure4</data>
      <data key="v_avexp">10.3768116901901</data>
      <data key="v_frame.width">10</data>
      <data key="v_label.font">2</data>
      <data key="v_label.color">black</data>
    </node>
    <node id="n156">
      <data key="v_name">IRAK4</data>
      <data key="v_HGNC">IRAK4</data>
      <data key="v_size">5</data>
      <data key="v_label">IRAK4</data>
      <data key="v_label.family">sans</data>
      <data key="v_label.dist">0.6</data>
      <data key="v_pie.lty">solid</data>
      <data key="v_shape">pie</data>
      <data key="v_frame.lty">3</data>
      <data key="v_frame.color">azure4</data>
      <data key="v_avexp">8.97392165563285</data>
      <data key="v_frame.width">10</data>
      <data key="v_label.font">2</data>
      <data key="v_label.color">black</data>
    </node>
    <node id="n157">
      <data key="v_name">CD14</data>
      <data key="v_HGNC">CD14</data>
      <data key="v_size">5</data>
      <data key="v_label">CD14</data>
      <data key="v_label.family">sans</data>
      <data key="v_label.dist">0.6</data>
      <data key="v_pie.lty">solid</data>
      <data key="v_shape">pie</data>
      <data key="v_frame.lty">3</data>
      <data key="v_frame.color">black</data>
      <data key="v_avexp">11.0368187803917</data>
      <data key="v_frame.width">10</data>
      <data key="v_label.font">2</data>
      <data key="v_label.color">black</data>
    </node>
    <node id="n158">
      <data key="v_name">TICAM2</data>
      <data key="v_HGNC">TICAM2</data>
      <data key="v_size">5</data>
      <data key="v_label">TICAM2</data>
      <data key="v_label.family">sans</data>
      <data key="v_label.dist">0.6</data>
      <data key="v_pie.lty">solid</data>
      <data key="v_shape">pie</data>
      <data key="v_frame.lty">3</data>
      <data key="v_frame.color">azure4</data>
      <data key="v_avexp">9.21921525336592</data>
      <data key="v_frame.width">10</data>
      <data key="v_label.font">2</data>
      <data key="v_label.color">black</data>
    </node>
    <node id="n159">
      <data key="v_name">SQSTM1</data>
      <data key="v_HGNC">SQSTM1</data>
      <data key="v_size">0</data>
      <data key="v_label">SQSTM1</data>
      <data key="v_label.family">sans</data>
      <data key="v_label.dist">0</data>
      <data key="v_pie.lty">dotted</data>
      <data key="v_shape">none</data>
      <data key="v_frame.lty">3</data>
      <data key="v_frame.color">black</data>
      <data key="v_avexp">17.7579108946475</data>
      <data key="v_frame.width">10</data>
      <data key="v_label.font">2</data>
      <data key="v_label.color">black</data>
    </node>
    <node id="n160">
      <data key="v_name">IL1A</data>
      <data key="v_HGNC">IL1A</data>
      <data key="v_size">5</data>
      <data key="v_label">IL1A</data>
      <data key="v_label.family">sans</data>
      <data key="v_label.dist">0.6</data>
      <data key="v_pie.lty">dotted</data>
      <data key="v_shape">pie</data>
      <data key="v_frame.lty">3</data>
      <data key="v_frame.color">black</data>
      <data key="v_avexp">17.7579108946475</data>
      <data key="v_frame.width">10</data>
      <data key="v_label.font">2</data>
      <data key="v_label.color">black</data>
    </node>
    <node id="n161">
      <data key="v_name">IL1B</data>
      <data key="v_HGNC">IL1B</data>
      <data key="v_size">5</data>
      <data key="v_label">IL1B</data>
      <data key="v_label.family">sans</data>
      <data key="v_label.dist">0.6</data>
      <data key="v_pie.lty">solid</data>
      <data key="v_shape">pie</data>
      <data key="v_frame.lty">3</data>
      <data key="v_frame.color">lightgoldenrod3</data>
      <data key="v_avexp">6.42320727677415</data>
      <data key="v_frame.width">10</data>
      <data key="v_label.font">2</data>
      <data key="v_label.color">black</data>
    </node>
    <node id="n162">
      <data key="v_name">IL1RAP</data>
      <data key="v_HGNC">IL1RAP</data>
      <data key="v_size">5</data>
      <data key="v_label">IL1RAP</data>
      <data key="v_label.family">sans</data>
      <data key="v_label.dist">0.6</data>
      <data key="v_pie.lty">solid</data>
      <data key="v_shape">pie</data>
      <data key="v_frame.lty">3</data>
      <data key="v_frame.color">azure4</data>
      <data key="v_avexp">8.87987016706638</data>
      <data key="v_frame.width">10</data>
      <data key="v_label.font">2</data>
      <data key="v_label.color">black</data>
    </node>
    <node id="n163">
      <data key="v_name">TOLLIP</data>
      <data key="v_HGNC">TOLLIP</data>
      <data key="v_size">5</data>
      <data key="v_label">TOLLIP</data>
      <data key="v_label.family">sans</data>
      <data key="v_label.dist">0.6</data>
      <data key="v_pie.lty">solid</data>
      <data key="v_shape">pie</data>
      <data key="v_frame.lty">3</data>
      <data key="v_frame.color">azure4</data>
      <data key="v_avexp">10.7077965946778</data>
      <data key="v_frame.width">10</data>
      <data key="v_label.font">2</data>
      <data key="v_label.color">black</data>
    </node>
    <node id="n164">
      <data key="v_name">CRK</data>
      <data key="v_HGNC">CRK</data>
      <data key="v_size">0</data>
      <data key="v_label">CRK</data>
      <data key="v_label.family">sans</data>
      <data key="v_label.dist">0</data>
      <data key="v_pie.lty">dotted</data>
      <data key="v_shape">none</data>
      <data key="v_frame.lty">3</data>
      <data key="v_frame.color">black</data>
      <data key="v_avexp">17.7579108946475</data>
      <data key="v_frame.width">10</data>
      <data key="v_label.font">2</data>
      <data key="v_label.color">black</data>
    </node>
    <node id="n165">
      <data key="v_name">CYFIP1</data>
      <data key="v_HGNC">CYFIP1</data>
      <data key="v_size">0</data>
      <data key="v_label">CYFIP1</data>
      <data key="v_label.family">sans</data>
      <data key="v_label.dist">0</data>
      <data key="v_pie.lty">dotted</data>
      <data key="v_shape">none</data>
      <data key="v_frame.lty">3</data>
      <data key="v_frame.color">black</data>
      <data key="v_avexp">17.7579108946475</data>
      <data key="v_frame.width">10</data>
      <data key="v_label.font">2</data>
      <data key="v_label.color">black</data>
    </node>
    <node id="n166">
      <data key="v_name">ACTR2</data>
      <data key="v_HGNC">ACTR2</data>
      <data key="v_size">0</data>
      <data key="v_label">ACTR2</data>
      <data key="v_label.family">sans</data>
      <data key="v_label.dist">0</data>
      <data key="v_pie.lty">dotted</data>
      <data key="v_shape">none</data>
      <data key="v_frame.lty">3</data>
      <data key="v_frame.color">black</data>
      <data key="v_avexp">17.7579108946475</data>
      <data key="v_frame.width">10</data>
      <data key="v_label.font">2</data>
      <data key="v_label.color">black</data>
    </node>
    <node id="n167">
      <data key="v_name">ARPC5</data>
      <data key="v_HGNC">ARPC5</data>
      <data key="v_size">0</data>
      <data key="v_label">ARPC5</data>
      <data key="v_label.family">sans</data>
      <data key="v_label.dist">0</data>
      <data key="v_pie.lty">dotted</data>
      <data key="v_shape">none</data>
      <data key="v_frame.lty">3</data>
      <data key="v_frame.color">black</data>
      <data key="v_avexp">17.7579108946475</data>
      <data key="v_frame.width">10</data>
      <data key="v_label.font">2</data>
      <data key="v_label.color">black</data>
    </node>
    <node id="n168">
      <data key="v_name">ADAM10</data>
      <data key="v_HGNC">ADAM10</data>
      <data key="v_size">0</data>
      <data key="v_label">ADAM10</data>
      <data key="v_label.family">sans</data>
      <data key="v_label.dist">0</data>
      <data key="v_pie.lty">dotted</data>
      <data key="v_shape">none</data>
      <data key="v_frame.lty">3</data>
      <data key="v_frame.color">black</data>
      <data key="v_avexp">17.7579108946475</data>
      <data key="v_frame.width">10</data>
      <data key="v_label.font">2</data>
      <data key="v_label.color">black</data>
    </node>
    <node id="n169">
      <data key="v_name">KNG1</data>
      <data key="v_HGNC">KNG1</data>
      <data key="v_size">0</data>
      <data key="v_label">KNG1</data>
      <data key="v_label.family">sans</data>
      <data key="v_label.dist">0</data>
      <data key="v_pie.lty">dotted</data>
      <data key="v_shape">none</data>
      <data key="v_frame.lty">3</data>
      <data key="v_frame.color">black</data>
      <data key="v_avexp">17.7579108946475</data>
      <data key="v_frame.width">10</data>
      <data key="v_label.font">2</data>
      <data key="v_label.color">black</data>
    </node>
    <node id="n170">
      <data key="v_name">QSOX1</data>
      <data key="v_HGNC">QSOX1</data>
      <data key="v_size">0</data>
      <data key="v_label">QSOX1</data>
      <data key="v_label.family">sans</data>
      <data key="v_label.dist">0</data>
      <data key="v_pie.lty">dotted</data>
      <data key="v_shape">none</data>
      <data key="v_frame.lty">3</data>
      <data key="v_frame.color">black</data>
      <data key="v_avexp">17.7579108946475</data>
      <data key="v_frame.width">10</data>
      <data key="v_label.font">2</data>
      <data key="v_label.color">black</data>
    </node>
    <node id="n171">
      <data key="v_name">IL6</data>
      <data key="v_HGNC">IL6</data>
      <data key="v_size">5</data>
      <data key="v_label">IL6</data>
      <data key="v_label.family">sans</data>
      <data key="v_label.dist">0.6</data>
      <data key="v_pie.lty">solid</data>
      <data key="v_shape">pie</data>
      <data key="v_frame.lty">3</data>
      <data key="v_frame.color">lightgoldenrod3</data>
      <data key="v_avexp">6.83569245842842</data>
      <data key="v_frame.width">10</data>
      <data key="v_label.font">2</data>
      <data key="v_label.color">black</data>
    </node>
    <node id="n172">
      <data key="v_name">AHSG</data>
      <data key="v_HGNC">AHSG</data>
      <data key="v_size">0</data>
      <data key="v_label">AHSG</data>
      <data key="v_label.family">sans</data>
      <data key="v_label.dist">0</data>
      <data key="v_pie.lty">dotted</data>
      <data key="v_shape">none</data>
      <data key="v_frame.lty">3</data>
      <data key="v_frame.color">black</data>
      <data key="v_avexp">17.7579108946475</data>
      <data key="v_frame.width">10</data>
      <data key="v_label.font">2</data>
      <data key="v_label.color">black</data>
    </node>
    <node id="n173">
      <data key="v_name">DNAJC3</data>
      <data key="v_HGNC">DNAJC3</data>
      <data key="v_size">0</data>
      <data key="v_label">DNAJC3</data>
      <data key="v_label.family">sans</data>
      <data key="v_label.dist">0</data>
      <data key="v_pie.lty">dotted</data>
      <data key="v_shape">none</data>
      <data key="v_frame.lty">3</data>
      <data key="v_frame.color">black</data>
      <data key="v_avexp">17.7579108946475</data>
      <data key="v_frame.width">10</data>
      <data key="v_label.font">2</data>
      <data key="v_label.color">black</data>
    </node>
    <node id="n174">
      <data key="v_name">CST3</data>
      <data key="v_HGNC">CST3</data>
      <data key="v_size">0</data>
      <data key="v_label">CST3</data>
      <data key="v_label.family">sans</data>
      <data key="v_label.dist">0</data>
      <data key="v_pie.lty">dotted</data>
      <data key="v_shape">none</data>
      <data key="v_frame.lty">3</data>
      <data key="v_frame.color">black</data>
      <data key="v_avexp">17.7579108946475</data>
      <data key="v_frame.width">10</data>
      <data key="v_label.font">2</data>
      <data key="v_label.color">black</data>
    </node>
    <node id="n175">
      <data key="v_name">CKAP4</data>
      <data key="v_HGNC">CKAP4</data>
      <data key="v_size">0</data>
      <data key="v_label">CKAP4</data>
      <data key="v_label.family">sans</data>
      <data key="v_label.dist">0</data>
      <data key="v_pie.lty">dotted</data>
      <data key="v_shape">none</data>
      <data key="v_frame.lty">3</data>
      <data key="v_frame.color">black</data>
      <data key="v_avexp">17.7579108946475</data>
      <data key="v_frame.width">10</data>
      <data key="v_label.font">2</data>
      <data key="v_label.color">black</data>
    </node>
    <node id="n176">
      <data key="v_name">FUCA2</data>
      <data key="v_HGNC">FUCA2</data>
      <data key="v_size">0</data>
      <data key="v_label">FUCA2</data>
      <data key="v_label.family">sans</data>
      <data key="v_label.dist">0</data>
      <data key="v_pie.lty">dotted</data>
      <data key="v_shape">none</data>
      <data key="v_frame.lty">3</data>
      <data key="v_frame.color">black</data>
      <data key="v_avexp">17.7579108946475</data>
      <data key="v_frame.width">10</data>
      <data key="v_label.font">2</data>
      <data key="v_label.color">black</data>
    </node>
    <node id="n177">
      <data key="v_name">F5</data>
      <data key="v_HGNC">F5</data>
      <data key="v_size">0</data>
      <data key="v_label">F5</data>
      <data key="v_label.family">sans</data>
      <data key="v_label.dist">0</data>
      <data key="v_pie.lty">dotted</data>
      <data key="v_shape">none</data>
      <data key="v_frame.lty">3</data>
      <data key="v_frame.color">black</data>
      <data key="v_avexp">17.7579108946475</data>
      <data key="v_frame.width">10</data>
      <data key="v_label.font">2</data>
      <data key="v_label.color">black</data>
    </node>
    <node id="n178">
      <data key="v_name">APP</data>
      <data key="v_HGNC">APP</data>
      <data key="v_size">5</data>
      <data key="v_label">APP</data>
      <data key="v_label.family">sans</data>
      <data key="v_label.dist">0.6</data>
      <data key="v_pie.lty">solid</data>
      <data key="v_shape">pie</data>
      <data key="v_frame.lty">3</data>
      <data key="v_frame.color">black</data>
      <data key="v_avexp">12.9153586493212</data>
      <data key="v_frame.width">10</data>
      <data key="v_label.font">2</data>
      <data key="v_label.color">black</data>
    </node>
    <node id="n179">
      <data key="v_name">ALB</data>
      <data key="v_HGNC">ALB</data>
      <data key="v_size">0</data>
      <data key="v_label">ALB</data>
      <data key="v_label.family">sans</data>
      <data key="v_label.dist">0</data>
      <data key="v_pie.lty">dotted</data>
      <data key="v_shape">none</data>
      <data key="v_frame.lty">3</data>
      <data key="v_frame.color">black</data>
      <data key="v_avexp">17.7579108946475</data>
      <data key="v_frame.width">10</data>
      <data key="v_label.font">2</data>
      <data key="v_label.color">black</data>
    </node>
    <node id="n180">
      <data key="v_name">TIMP1</data>
      <data key="v_HGNC">TIMP1</data>
      <data key="v_size">0</data>
      <data key="v_label">TIMP1</data>
      <data key="v_label.family">sans</data>
      <data key="v_label.dist">0</data>
      <data key="v_pie.lty">dotted</data>
      <data key="v_shape">none</data>
      <data key="v_frame.lty">3</data>
      <data key="v_frame.color">black</data>
      <data key="v_avexp">17.7579108946475</data>
      <data key="v_frame.width">10</data>
      <data key="v_label.font">2</data>
      <data key="v_label.color">black</data>
    </node>
    <node id="n181">
      <data key="v_name">SPP1</data>
      <data key="v_HGNC">SPP1</data>
      <data key="v_size">5</data>
      <data key="v_label">SPP1</data>
      <data key="v_label.family">sans</data>
      <data key="v_label.dist">0.6</data>
      <data key="v_pie.lty">solid</data>
      <data key="v_shape">pie</data>
      <data key="v_frame.lty">3</data>
      <data key="v_frame.color">azure4</data>
      <data key="v_avexp">9.8579249595458</data>
      <data key="v_frame.width">10</data>
      <data key="v_label.font">2</data>
      <data key="v_label.color">black</data>
    </node>
    <node id="n182">
      <data key="v_name">SERPINA1</data>
      <data key="v_HGNC">SERPINA1</data>
      <data key="v_size">0</data>
      <data key="v_label">SERPINA1</data>
      <data key="v_label.family">sans</data>
      <data key="v_label.dist">0</data>
      <data key="v_pie.lty">dotted</data>
      <data key="v_shape">none</data>
      <data key="v_frame.lty">3</data>
      <data key="v_frame.color">black</data>
      <data key="v_avexp">17.7579108946475</data>
      <data key="v_frame.width">10</data>
      <data key="v_label.font">2</data>
      <data key="v_label.color">black</data>
    </node>
    <node id="n183">
      <data key="v_name">GAS6</data>
      <data key="v_HGNC">GAS6</data>
      <data key="v_size">0</data>
      <data key="v_label">GAS6</data>
      <data key="v_label.family">sans</data>
      <data key="v_label.dist">0</data>
      <data key="v_pie.lty">dotted</data>
      <data key="v_shape">none</data>
      <data key="v_frame.lty">3</data>
      <data key="v_frame.color">black</data>
      <data key="v_avexp">17.7579108946475</data>
      <data key="v_frame.width">10</data>
      <data key="v_label.font">2</data>
      <data key="v_label.color">black</data>
    </node>
    <node id="n184">
      <data key="v_name">ATG7</data>
      <data key="v_HGNC">ATG7</data>
      <data key="v_size">5</data>
      <data key="v_label">ATG7</data>
      <data key="v_label.family">sans</data>
      <data key="v_label.dist">0.6</data>
      <data key="v_pie.lty">solid</data>
      <data key="v_shape">pie</data>
      <data key="v_frame.lty">3</data>
      <data key="v_frame.color">azure4</data>
      <data key="v_avexp">10.0909278943974</data>
      <data key="v_frame.width">10</data>
      <data key="v_label.font">2</data>
      <data key="v_label.color">black</data>
    </node>
    <node id="n185">
      <data key="v_name">PECAM1</data>
      <data key="v_HGNC">PECAM1</data>
      <data key="v_size">5</data>
      <data key="v_label">PECAM1</data>
      <data key="v_label.family">sans</data>
      <data key="v_label.dist">0.6</data>
      <data key="v_pie.lty">solid</data>
      <data key="v_shape">pie</data>
      <data key="v_frame.lty">3</data>
      <data key="v_frame.color">black</data>
      <data key="v_avexp">13.1416685433981</data>
      <data key="v_frame.width">10</data>
      <data key="v_label.font">2</data>
      <data key="v_label.color">black</data>
    </node>
    <node id="n186">
      <data key="v_name">ITGB2</data>
      <data key="v_HGNC">ITGB2</data>
      <data key="v_size">5</data>
      <data key="v_label">ITGB2</data>
      <data key="v_label.family">sans</data>
      <data key="v_label.dist">0.6</data>
      <data key="v_pie.lty">solid</data>
      <data key="v_shape">pie</data>
      <data key="v_frame.lty">3</data>
      <data key="v_frame.color">azure4</data>
      <data key="v_avexp">10.1878137873596</data>
      <data key="v_frame.width">10</data>
      <data key="v_label.font">2</data>
      <data key="v_label.color">black</data>
    </node>
    <node id="n187">
      <data key="v_name">ITGAX</data>
      <data key="v_HGNC">ITGAX</data>
      <data key="v_size">5</data>
      <data key="v_label">ITGAX</data>
      <data key="v_label.family">sans</data>
      <data key="v_label.dist">0.6</data>
      <data key="v_pie.lty">solid</data>
      <data key="v_shape">pie</data>
      <data key="v_frame.lty">3</data>
      <data key="v_frame.color">azure4</data>
      <data key="v_avexp">9.11072970518244</data>
      <data key="v_frame.width">10</data>
      <data key="v_label.font">2</data>
      <data key="v_label.color">black</data>
    </node>
    <node id="n188">
      <data key="v_name">STING1</data>
      <data key="v_HGNC">STING1</data>
      <data key="v_size">0</data>
      <data key="v_label">STING1</data>
      <data key="v_label.family">sans</data>
      <data key="v_label.dist">0</data>
      <data key="v_pie.lty">dotted</data>
      <data key="v_shape">none</data>
      <data key="v_frame.lty">3</data>
      <data key="v_frame.color">black</data>
      <data key="v_avexp">17.7579108946475</data>
      <data key="v_frame.width">10</data>
      <data key="v_label.font">2</data>
      <data key="v_label.color">black</data>
    </node>
    <node id="n189">
      <data key="v_name">CTLA4</data>
      <data key="v_HGNC">CTLA4</data>
      <data key="v_size">5</data>
      <data key="v_label">CTLA4</data>
      <data key="v_label.family">sans</data>
      <data key="v_label.dist">0.6</data>
      <data key="v_pie.lty">solid</data>
      <data key="v_shape">pie</data>
      <data key="v_frame.lty">3</data>
      <data key="v_frame.color">azure4</data>
      <data key="v_avexp">7.65490815559749</data>
      <data key="v_frame.width">10</data>
      <data key="v_label.font">2</data>
      <data key="v_label.color">red3</data>
    </node>
    <node id="n190">
      <data key="v_name">PTPN11</data>
      <data key="v_HGNC">PTPN11</data>
      <data key="v_size">0</data>
      <data key="v_label">PTPN11</data>
      <data key="v_label.family">sans</data>
      <data key="v_label.dist">0</data>
      <data key="v_pie.lty">dotted</data>
      <data key="v_shape">none</data>
      <data key="v_frame.lty">3</data>
      <data key="v_frame.color">black</data>
      <data key="v_avexp">17.7579108946475</data>
      <data key="v_frame.width">10</data>
      <data key="v_label.font">2</data>
      <data key="v_label.color">red3</data>
    </node>
    <node id="n191">
      <data key="v_name">FASLG</data>
      <data key="v_HGNC">FASLG</data>
      <data key="v_size">0</data>
      <data key="v_label">FASLG</data>
      <data key="v_label.family">sans</data>
      <data key="v_label.dist">0</data>
      <data key="v_pie.lty">dotted</data>
      <data key="v_shape">none</data>
      <data key="v_frame.lty">3</data>
      <data key="v_frame.color">black</data>
      <data key="v_avexp">17.7579108946475</data>
      <data key="v_frame.width">10</data>
      <data key="v_label.font">2</data>
      <data key="v_label.color">black</data>
    </node>
    <node id="n192">
      <data key="v_name">HSPA1A</data>
      <data key="v_HGNC">HSPA1A</data>
      <data key="v_size">0</data>
      <data key="v_label">HSPA1A</data>
      <data key="v_label.family">sans</data>
      <data key="v_label.dist">0</data>
      <data key="v_pie.lty">dotted</data>
      <data key="v_shape">none</data>
      <data key="v_frame.lty">3</data>
      <data key="v_frame.color">black</data>
      <data key="v_avexp">17.7579108946475</data>
      <data key="v_frame.width">10</data>
      <data key="v_label.font">2</data>
      <data key="v_label.color">black</data>
    </node>
    <node id="n193">
      <data key="v_name">HSPA8</data>
      <data key="v_HGNC">HSPA8</data>
      <data key="v_size">0</data>
      <data key="v_label">HSPA8</data>
      <data key="v_label.family">sans</data>
      <data key="v_label.dist">0</data>
      <data key="v_pie.lty">dotted</data>
      <data key="v_shape">none</data>
      <data key="v_frame.lty">3</data>
      <data key="v_frame.color">black</data>
      <data key="v_avexp">17.7579108946475</data>
      <data key="v_frame.width">10</data>
      <data key="v_label.font">2</data>
      <data key="v_label.color">black</data>
    </node>
    <node id="n194">
      <data key="v_name">HSPA1B</data>
      <data key="v_HGNC">HSPA1B</data>
      <data key="v_size">0</data>
      <data key="v_label">HSPA1B</data>
      <data key="v_label.family">sans</data>
      <data key="v_label.dist">0</data>
      <data key="v_pie.lty">dotted</data>
      <data key="v_shape">none</data>
      <data key="v_frame.lty">3</data>
      <data key="v_frame.color">black</data>
      <data key="v_avexp">17.7579108946475</data>
      <data key="v_frame.width">10</data>
      <data key="v_label.font">2</data>
      <data key="v_label.color">black</data>
    </node>
    <node id="n195">
      <data key="v_name">NPM1</data>
      <data key="v_HGNC">NPM1</data>
      <data key="v_size">0</data>
      <data key="v_label">NPM1</data>
      <data key="v_label.family">sans</data>
      <data key="v_label.dist">0</data>
      <data key="v_pie.lty">dotted</data>
      <data key="v_shape">none</data>
      <data key="v_frame.lty">3</data>
      <data key="v_frame.color">black</data>
      <data key="v_avexp">17.7579108946475</data>
      <data key="v_frame.width">10</data>
      <data key="v_label.font">2</data>
      <data key="v_label.color">black</data>
    </node>
    <node id="n196">
      <data key="v_name">STAT3</data>
      <data key="v_HGNC">STAT3</data>
      <data key="v_size">5</data>
      <data key="v_label">STAT3</data>
      <data key="v_label.family">sans</data>
      <data key="v_label.dist">0.6</data>
      <data key="v_pie.lty">solid</data>
      <data key="v_shape">pie</data>
      <data key="v_frame.lty">3</data>
      <data key="v_frame.color">black</data>
      <data key="v_avexp">13.8363314325898</data>
      <data key="v_frame.width">10</data>
      <data key="v_label.font">2</data>
      <data key="v_label.color">red3</data>
    </node>
    <node id="n197">
      <data key="v_name">CDA</data>
      <data key="v_HGNC">CDA</data>
      <data key="v_size">0</data>
      <data key="v_label">CDA</data>
      <data key="v_label.family">sans</data>
      <data key="v_label.dist">0</data>
      <data key="v_pie.lty">dotted</data>
      <data key="v_shape">none</data>
      <data key="v_frame.lty">3</data>
      <data key="v_frame.color">black</data>
      <data key="v_avexp">17.7579108946475</data>
      <data key="v_frame.width">10</data>
      <data key="v_label.font">2</data>
      <data key="v_label.color">black</data>
    </node>
    <node id="n198">
      <data key="v_name">DBNL</data>
      <data key="v_HGNC">DBNL</data>
      <data key="v_size">0</data>
      <data key="v_label">DBNL</data>
      <data key="v_label.family">sans</data>
      <data key="v_label.dist">0</data>
      <data key="v_pie.lty">dotted</data>
      <data key="v_shape">none</data>
      <data key="v_frame.lty">3</data>
      <data key="v_frame.color">black</data>
      <data key="v_avexp">17.7579108946475</data>
      <data key="v_frame.width">10</data>
      <data key="v_label.font">2</data>
      <data key="v_label.color">black</data>
    </node>
    <node id="n199">
      <data key="v_name">CSTB</data>
      <data key="v_HGNC">CSTB</data>
      <data key="v_size">0</data>
      <data key="v_label">CSTB</data>
      <data key="v_label.family">sans</data>
      <data key="v_label.dist">0</data>
      <data key="v_pie.lty">dotted</data>
      <data key="v_shape">none</data>
      <data key="v_frame.lty">3</data>
      <data key="v_frame.color">black</data>
      <data key="v_avexp">17.7579108946475</data>
      <data key="v_frame.width">10</data>
      <data key="v_label.font">2</data>
      <data key="v_label.color">black</data>
    </node>
    <node id="n200">
      <data key="v_name">ALDOC</data>
      <data key="v_HGNC">ALDOC</data>
      <data key="v_size">0</data>
      <data key="v_label">ALDOC</data>
      <data key="v_label.family">sans</data>
      <data key="v_label.dist">0</data>
      <data key="v_pie.lty">dotted</data>
      <data key="v_shape">none</data>
      <data key="v_frame.lty">3</data>
      <data key="v_frame.color">black</data>
      <data key="v_avexp">17.7579108946475</data>
      <data key="v_frame.width">10</data>
      <data key="v_label.font">2</data>
      <data key="v_label.color">black</data>
    </node>
    <node id="n201">
      <data key="v_name">CTSH</data>
      <data key="v_HGNC">CTSH</data>
      <data key="v_size">5</data>
      <data key="v_label">CTSH</data>
      <data key="v_label.family">sans</data>
      <data key="v_label.dist">0.6</data>
      <data key="v_pie.lty">solid</data>
      <data key="v_shape">pie</data>
      <data key="v_frame.lty">3</data>
      <data key="v_frame.color">black</data>
      <data key="v_avexp">11.1066830467668</data>
      <data key="v_frame.width">10</data>
      <data key="v_label.font">2</data>
      <data key="v_label.color">black</data>
    </node>
    <node id="n202">
      <data key="v_name">ALDOA</data>
      <data key="v_HGNC">ALDOA</data>
      <data key="v_size">0</data>
      <data key="v_label">ALDOA</data>
      <data key="v_label.family">sans</data>
      <data key="v_label.dist">0</data>
      <data key="v_pie.lty">dotted</data>
      <data key="v_shape">none</data>
      <data key="v_frame.lty">3</data>
      <data key="v_frame.color">black</data>
      <data key="v_avexp">17.7579108946475</data>
      <data key="v_frame.width">10</data>
      <data key="v_label.font">2</data>
      <data key="v_label.color">black</data>
    </node>
    <node id="n203">
      <data key="v_name">LYZ</data>
      <data key="v_HGNC">LYZ</data>
      <data key="v_size">0</data>
      <data key="v_label">LYZ</data>
      <data key="v_label.family">sans</data>
      <data key="v_label.dist">0</data>
      <data key="v_pie.lty">dotted</data>
      <data key="v_shape">none</data>
      <data key="v_frame.lty">3</data>
      <data key="v_frame.color">black</data>
      <data key="v_avexp">17.7579108946475</data>
      <data key="v_frame.width">10</data>
      <data key="v_label.font">2</data>
      <data key="v_label.color">black</data>
    </node>
    <node id="n204">
      <data key="v_name">IDH1</data>
      <data key="v_HGNC">IDH1</data>
      <data key="v_size">0</data>
      <data key="v_label">IDH1</data>
      <data key="v_label.family">sans</data>
      <data key="v_label.dist">0</data>
      <data key="v_pie.lty">dotted</data>
      <data key="v_shape">none</data>
      <data key="v_frame.lty">3</data>
      <data key="v_frame.color">black</data>
      <data key="v_avexp">17.7579108946475</data>
      <data key="v_frame.width">10</data>
      <data key="v_label.font">2</data>
      <data key="v_label.color">black</data>
    </node>
    <node id="n205">
      <data key="v_name">PPBP</data>
      <data key="v_HGNC">PPBP</data>
      <data key="v_size">5</data>
      <data key="v_label">PPBP</data>
      <data key="v_label.family">sans</data>
      <data key="v_label.dist">0.6</data>
      <data key="v_pie.lty">solid</data>
      <data key="v_shape">pie</data>
      <data key="v_frame.lty">3</data>
      <data key="v_frame.color">azure4</data>
      <data key="v_avexp">7.74579694240117</data>
      <data key="v_frame.width">10</data>
      <data key="v_label.font">2</data>
      <data key="v_label.color">black</data>
    </node>
    <node id="n206">
      <data key="v_name">PTPN6</data>
      <data key="v_HGNC">PTPN6</data>
      <data key="v_size">0</data>
      <data key="v_label">PTPN6</data>
      <data key="v_label.family">sans</data>
      <data key="v_label.dist">0</data>
      <data key="v_pie.lty">dotted</data>
      <data key="v_shape">none</data>
      <data key="v_frame.lty">3</data>
      <data key="v_frame.color">black</data>
      <data key="v_avexp">17.7579108946475</data>
      <data key="v_frame.width">10</data>
      <data key="v_label.font">2</data>
      <data key="v_label.color">red3</data>
    </node>
    <node id="n207">
      <data key="v_name">ORM1</data>
      <data key="v_HGNC">ORM1</data>
      <data key="v_size">0</data>
      <data key="v_label">ORM1</data>
      <data key="v_label.family">sans</data>
      <data key="v_label.dist">0</data>
      <data key="v_pie.lty">dotted</data>
      <data key="v_shape">none</data>
      <data key="v_frame.lty">3</data>
      <data key="v_frame.color">black</data>
      <data key="v_avexp">17.7579108946475</data>
      <data key="v_frame.width">10</data>
      <data key="v_label.font">2</data>
      <data key="v_label.color">black</data>
    </node>
    <node id="n208">
      <data key="v_name">GGH</data>
      <data key="v_HGNC">GGH</data>
      <data key="v_size">0</data>
      <data key="v_label">GGH</data>
      <data key="v_label.family">sans</data>
      <data key="v_label.dist">0</data>
      <data key="v_pie.lty">dotted</data>
      <data key="v_shape">none</data>
      <data key="v_frame.lty">3</data>
      <data key="v_frame.color">black</data>
      <data key="v_avexp">17.7579108946475</data>
      <data key="v_frame.width">10</data>
      <data key="v_label.font">2</data>
      <data key="v_label.color">black</data>
    </node>
    <node id="n209">
      <data key="v_name">GAA</data>
      <data key="v_HGNC">GAA</data>
      <data key="v_size">0</data>
      <data key="v_label">GAA</data>
      <data key="v_label.family">sans</data>
      <data key="v_label.dist">0</data>
      <data key="v_pie.lty">dotted</data>
      <data key="v_shape">none</data>
      <data key="v_frame.lty">3</data>
      <data key="v_frame.color">black</data>
      <data key="v_avexp">17.7579108946475</data>
      <data key="v_frame.width">10</data>
      <data key="v_label.font">2</data>
      <data key="v_label.color">black</data>
    </node>
    <node id="n210">
      <data key="v_name">FPR1</data>
      <data key="v_HGNC">FPR1</data>
      <data key="v_size">0</data>
      <data key="v_label">FPR1</data>
      <data key="v_label.family">sans</data>
      <data key="v_label.dist">0</data>
      <data key="v_pie.lty">dotted</data>
      <data key="v_shape">none</data>
      <data key="v_frame.lty">3</data>
      <data key="v_frame.color">black</data>
      <data key="v_avexp">17.7579108946475</data>
      <data key="v_frame.width">10</data>
      <data key="v_label.font">2</data>
      <data key="v_label.color">black</data>
    </node>
    <node id="n211">
      <data key="v_name">LAMTOR1</data>
      <data key="v_HGNC">LAMTOR1</data>
      <data key="v_size">0</data>
      <data key="v_label">LAMTOR1</data>
      <data key="v_label.family">sans</data>
      <data key="v_label.dist">0</data>
      <data key="v_pie.lty">dotted</data>
      <data key="v_shape">none</data>
      <data key="v_frame.lty">3</data>
      <data key="v_frame.color">black</data>
      <data key="v_avexp">17.7579108946475</data>
      <data key="v_frame.width">10</data>
      <data key="v_label.font">2</data>
      <data key="v_label.color">black</data>
    </node>
    <node id="n212">
      <data key="v_name">LAMP1</data>
      <data key="v_HGNC">LAMP1</data>
      <data key="v_size">5</data>
      <data key="v_label">LAMP1</data>
      <data key="v_label.family">sans</data>
      <data key="v_label.dist">0.6</data>
      <data key="v_pie.lty">solid</data>
      <data key="v_shape">pie</data>
      <data key="v_frame.lty">3</data>
      <data key="v_frame.color">black</data>
      <data key="v_avexp">12.9417590514443</data>
      <data key="v_frame.width">10</data>
      <data key="v_label.font">2</data>
      <data key="v_label.color">black</data>
    </node>
    <node id="n213">
      <data key="v_name">TMEM179B</data>
      <data key="v_HGNC">TMEM179B</data>
      <data key="v_size">0</data>
      <data key="v_label">TMEM179B</data>
      <data key="v_label.family">sans</data>
      <data key="v_label.dist">0</data>
      <data key="v_pie.lty">dotted</data>
      <data key="v_shape">none</data>
      <data key="v_frame.lty">3</data>
      <data key="v_frame.color">black</data>
      <data key="v_avexp">17.7579108946475</data>
      <data key="v_frame.width">10</data>
      <data key="v_label.font">2</data>
      <data key="v_label.color">black</data>
    </node>
    <node id="n214">
      <data key="v_name">PRCP</data>
      <data key="v_HGNC">PRCP</data>
      <data key="v_size">0</data>
      <data key="v_label">PRCP</data>
      <data key="v_label.family">sans</data>
      <data key="v_label.dist">0</data>
      <data key="v_pie.lty">dotted</data>
      <data key="v_shape">none</data>
      <data key="v_frame.lty">3</data>
      <data key="v_frame.color">black</data>
      <data key="v_avexp">17.7579108946475</data>
      <data key="v_frame.width">10</data>
      <data key="v_label.font">2</data>
      <data key="v_label.color">black</data>
    </node>
    <node id="n215">
      <data key="v_name">LAMP2</data>
      <data key="v_HGNC">LAMP2</data>
      <data key="v_size">5</data>
      <data key="v_label">LAMP2</data>
      <data key="v_label.family">sans</data>
      <data key="v_label.dist">0.6</data>
      <data key="v_pie.lty">solid</data>
      <data key="v_shape">pie</data>
      <data key="v_frame.lty">3</data>
      <data key="v_frame.color">black</data>
      <data key="v_avexp">12.2998659804264</data>
      <data key="v_frame.width">10</data>
      <data key="v_label.font">2</data>
      <data key="v_label.color">black</data>
    </node>
    <node id="n216">
      <data key="v_name">ARL8A</data>
      <data key="v_HGNC">ARL8A</data>
      <data key="v_size">0</data>
      <data key="v_label">ARL8A</data>
      <data key="v_label.family">sans</data>
      <data key="v_label.dist">0</data>
      <data key="v_pie.lty">dotted</data>
      <data key="v_shape">none</data>
      <data key="v_frame.lty">3</data>
      <data key="v_frame.color">black</data>
      <data key="v_avexp">17.7579108946475</data>
      <data key="v_frame.width">10</data>
      <data key="v_label.font">2</data>
      <data key="v_label.color">black</data>
    </node>
    <node id="n217">
      <data key="v_name">ATP6V0C</data>
      <data key="v_HGNC">ATP6V0C</data>
      <data key="v_size">0</data>
      <data key="v_label">ATP6V0C</data>
      <data key="v_label.family">sans</data>
      <data key="v_label.dist">0</data>
      <data key="v_pie.lty">dotted</data>
      <data key="v_shape">none</data>
      <data key="v_frame.lty">3</data>
      <data key="v_frame.color">black</data>
      <data key="v_avexp">17.7579108946475</data>
      <data key="v_frame.width">10</data>
      <data key="v_label.font">2</data>
      <data key="v_label.color">black</data>
    </node>
    <node id="n218">
      <data key="v_name">CEACAM8</data>
      <data key="v_HGNC">CEACAM8</data>
      <data key="v_size">5</data>
      <data key="v_label">CEACAM8</data>
      <data key="v_label.family">sans</data>
      <data key="v_label.dist">0.6</data>
      <data key="v_pie.lty">dotted</data>
      <data key="v_shape">pie</data>
      <data key="v_frame.lty">3</data>
      <data key="v_frame.color">black</data>
      <data key="v_avexp">17.7579108946475</data>
      <data key="v_frame.width">10</data>
      <data key="v_label.font">2</data>
      <data key="v_label.color">black</data>
    </node>
    <node id="n219">
      <data key="v_name">CEACAM1</data>
      <data key="v_HGNC">CEACAM1</data>
      <data key="v_size">5</data>
      <data key="v_label">CEACAM1</data>
      <data key="v_label.family">sans</data>
      <data key="v_label.dist">0.6</data>
      <data key="v_pie.lty">dotted</data>
      <data key="v_shape">pie</data>
      <data key="v_frame.lty">3</data>
      <data key="v_frame.color">black</data>
      <data key="v_avexp">17.7579108946475</data>
      <data key="v_frame.width">10</data>
      <data key="v_label.font">2</data>
      <data key="v_label.color">black</data>
    </node>
    <node id="n220">
      <data key="v_name">XRCC5</data>
      <data key="v_HGNC">XRCC5</data>
      <data key="v_size">0</data>
      <data key="v_label">XRCC5</data>
      <data key="v_label.family">sans</data>
      <data key="v_label.dist">0</data>
      <data key="v_pie.lty">dotted</data>
      <data key="v_shape">none</data>
      <data key="v_frame.lty">3</data>
      <data key="v_frame.color">black</data>
      <data key="v_avexp">17.7579108946475</data>
      <data key="v_frame.width">10</data>
      <data key="v_label.font">2</data>
      <data key="v_label.color">black</data>
    </node>
    <node id="n221">
      <data key="v_name">A1BG</data>
      <data key="v_HGNC">A1BG</data>
      <data key="v_size">0</data>
      <data key="v_label">A1BG</data>
      <data key="v_label.family">sans</data>
      <data key="v_label.dist">0</data>
      <data key="v_pie.lty">dotted</data>
      <data key="v_shape">none</data>
      <data key="v_frame.lty">3</data>
      <data key="v_frame.color">black</data>
      <data key="v_avexp">17.7579108946475</data>
      <data key="v_frame.width">10</data>
      <data key="v_label.font">2</data>
      <data key="v_label.color">black</data>
    </node>
    <node id="n222">
      <data key="v_name">XRCC6</data>
      <data key="v_HGNC">XRCC6</data>
      <data key="v_size">0</data>
      <data key="v_label">XRCC6</data>
      <data key="v_label.family">sans</data>
      <data key="v_label.dist">0</data>
      <data key="v_pie.lty">dotted</data>
      <data key="v_shape">none</data>
      <data key="v_frame.lty">3</data>
      <data key="v_frame.color">black</data>
      <data key="v_avexp">17.7579108946475</data>
      <data key="v_frame.width">10</data>
      <data key="v_label.font">2</data>
      <data key="v_label.color">black</data>
    </node>
    <node id="n223">
      <data key="v_name">GHDC</data>
      <data key="v_HGNC">GHDC</data>
      <data key="v_size">0</data>
      <data key="v_label">GHDC</data>
      <data key="v_label.family">sans</data>
      <data key="v_label.dist">0</data>
      <data key="v_pie.lty">dotted</data>
      <data key="v_shape">none</data>
      <data key="v_frame.lty">3</data>
      <data key="v_frame.color">black</data>
      <data key="v_avexp">17.7579108946475</data>
      <data key="v_frame.width">10</data>
      <data key="v_label.font">2</data>
      <data key="v_label.color">black</data>
    </node>
    <node id="n224">
      <data key="v_name">PYCARD</data>
      <data key="v_HGNC">PYCARD</data>
      <data key="v_size">5</data>
      <data key="v_label">PYCARD</data>
      <data key="v_label.family">sans</data>
      <data key="v_label.dist">0.6</data>
      <data key="v_pie.lty">solid</data>
      <data key="v_shape">pie</data>
      <data key="v_frame.lty">3</data>
      <data key="v_frame.color">azure4</data>
      <data key="v_avexp">8.04585039154031</data>
      <data key="v_frame.width">10</data>
      <data key="v_label.font">2</data>
      <data key="v_label.color">black</data>
    </node>
    <node id="n225">
      <data key="v_name">CFD</data>
      <data key="v_HGNC">CFD</data>
      <data key="v_size">5</data>
      <data key="v_label">CFD</data>
      <data key="v_label.family">sans</data>
      <data key="v_label.dist">0.6</data>
      <data key="v_pie.lty">solid</data>
      <data key="v_shape">pie</data>
      <data key="v_frame.lty">3</data>
      <data key="v_frame.color">black</data>
      <data key="v_avexp">11.902320531514</data>
      <data key="v_frame.width">10</data>
      <data key="v_label.font">2</data>
      <data key="v_label.color">black</data>
    </node>
    <node id="n226">
      <data key="v_name">PDXK</data>
      <data key="v_HGNC">PDXK</data>
      <data key="v_size">0</data>
      <data key="v_label">PDXK</data>
      <data key="v_label.family">sans</data>
      <data key="v_label.dist">0</data>
      <data key="v_pie.lty">dotted</data>
      <data key="v_shape">none</data>
      <data key="v_frame.lty">3</data>
      <data key="v_frame.color">black</data>
      <data key="v_avexp">17.7579108946475</data>
      <data key="v_frame.width">10</data>
      <data key="v_label.font">2</data>
      <data key="v_label.color">black</data>
    </node>
    <node id="n227">
      <data key="v_name">SERPINA3</data>
      <data key="v_HGNC">SERPINA3</data>
      <data key="v_size">0</data>
      <data key="v_label">SERPINA3</data>
      <data key="v_label.family">sans</data>
      <data key="v_label.dist">0</data>
      <data key="v_pie.lty">dotted</data>
      <data key="v_shape">none</data>
      <data key="v_frame.lty">3</data>
      <data key="v_frame.color">black</data>
      <data key="v_avexp">17.7579108946475</data>
      <data key="v_frame.width">10</data>
      <data key="v_label.font">2</data>
      <data key="v_label.color">black</data>
    </node>
    <node id="n228">
      <data key="v_name">ELANE</data>
      <data key="v_HGNC">ELANE</data>
      <data key="v_size">5</data>
      <data key="v_label">ELANE</data>
      <data key="v_label.family">sans</data>
      <data key="v_label.dist">0.6</data>
      <data key="v_pie.lty">dotted</data>
      <data key="v_shape">pie</data>
      <data key="v_frame.lty">3</data>
      <data key="v_frame.color">black</data>
      <data key="v_avexp">17.7579108946475</data>
      <data key="v_frame.width">10</data>
      <data key="v_label.font">2</data>
      <data key="v_label.color">black</data>
    </node>
    <node id="n229">
      <data key="v_name">BPI</data>
      <data key="v_HGNC">BPI</data>
      <data key="v_size">0</data>
      <data key="v_label">BPI</data>
      <data key="v_label.family">sans</data>
      <data key="v_label.dist">0</data>
      <data key="v_pie.lty">dotted</data>
      <data key="v_shape">none</data>
      <data key="v_frame.lty">3</data>
      <data key="v_frame.color">black</data>
      <data key="v_avexp">17.7579108946475</data>
      <data key="v_frame.width">10</data>
      <data key="v_label.font">2</data>
      <data key="v_label.color">black</data>
    </node>
    <node id="n230">
      <data key="v_name">ARG1</data>
      <data key="v_HGNC">ARG1</data>
      <data key="v_size">5</data>
      <data key="v_label">ARG1</data>
      <data key="v_label.family">sans</data>
      <data key="v_label.dist">0.6</data>
      <data key="v_pie.lty">dotted</data>
      <data key="v_shape">pie</data>
      <data key="v_frame.lty">3</data>
      <data key="v_frame.color">black</data>
      <data key="v_avexp">17.7579108946475</data>
      <data key="v_frame.width">10</data>
      <data key="v_label.font">2</data>
      <data key="v_label.color">black</data>
    </node>
    <node id="n231">
      <data key="v_name">RETN</data>
      <data key="v_HGNC">RETN</data>
      <data key="v_size">0</data>
      <data key="v_label">RETN</data>
      <data key="v_label.family">sans</data>
      <data key="v_label.dist">0</data>
      <data key="v_pie.lty">dotted</data>
      <data key="v_shape">none</data>
      <data key="v_frame.lty">3</data>
      <data key="v_frame.color">black</data>
      <data key="v_avexp">17.7579108946475</data>
      <data key="v_frame.width">10</data>
      <data key="v_label.font">2</data>
      <data key="v_label.color">black</data>
    </node>
    <node id="n232">
      <data key="v_name">ORM2</data>
      <data key="v_HGNC">ORM2</data>
      <data key="v_size">0</data>
      <data key="v_label">ORM2</data>
      <data key="v_label.family">sans</data>
      <data key="v_label.dist">0</data>
      <data key="v_pie.lty">dotted</data>
      <data key="v_shape">none</data>
      <data key="v_frame.lty">3</data>
      <data key="v_frame.color">black</data>
      <data key="v_avexp">17.7579108946475</data>
      <data key="v_frame.width">10</data>
      <data key="v_label.font">2</data>
      <data key="v_label.color">black</data>
    </node>
    <node id="n233">
      <data key="v_name">FABP5</data>
      <data key="v_HGNC">FABP5</data>
      <data key="v_size">0</data>
      <data key="v_label">FABP5</data>
      <data key="v_label.family">sans</data>
      <data key="v_label.dist">0</data>
      <data key="v_pie.lty">dotted</data>
      <data key="v_shape">none</data>
      <data key="v_frame.lty">3</data>
      <data key="v_frame.color">black</data>
      <data key="v_avexp">17.7579108946475</data>
      <data key="v_frame.width">10</data>
      <data key="v_label.font">2</data>
      <data key="v_label.color">black</data>
    </node>
    <node id="n234">
      <data key="v_name">B4GALT1</data>
      <data key="v_HGNC">B4GALT1</data>
      <data key="v_size">0</data>
      <data key="v_label">B4GALT1</data>
      <data key="v_label.family">sans</data>
      <data key="v_label.dist">0</data>
      <data key="v_pie.lty">dotted</data>
      <data key="v_shape">none</data>
      <data key="v_frame.lty">3</data>
      <data key="v_frame.color">black</data>
      <data key="v_avexp">17.7579108946475</data>
      <data key="v_frame.width">10</data>
      <data key="v_label.font">2</data>
      <data key="v_label.color">black</data>
    </node>
    <node id="n235">
      <data key="v_name">CEACAM6</data>
      <data key="v_HGNC">CEACAM6</data>
      <data key="v_size">5</data>
      <data key="v_label">CEACAM6</data>
      <data key="v_label.family">sans</data>
      <data key="v_label.dist">0.6</data>
      <data key="v_pie.lty">dotted</data>
      <data key="v_shape">pie</data>
      <data key="v_frame.lty">3</data>
      <data key="v_frame.color">black</data>
      <data key="v_avexp">17.7579108946475</data>
      <data key="v_frame.width">10</data>
      <data key="v_label.font">2</data>
      <data key="v_label.color">black</data>
    </node>
    <node id="n236">
      <data key="v_name">ABCA13</data>
      <data key="v_HGNC">ABCA13</data>
      <data key="v_size">0</data>
      <data key="v_label">ABCA13</data>
      <data key="v_label.family">sans</data>
      <data key="v_label.dist">0</data>
      <data key="v_pie.lty">dotted</data>
      <data key="v_shape">none</data>
      <data key="v_frame.lty">3</data>
      <data key="v_frame.color">black</data>
      <data key="v_avexp">17.7579108946475</data>
      <data key="v_frame.width">10</data>
      <data key="v_label.font">2</data>
      <data key="v_label.color">black</data>
    </node>
    <node id="n237">
      <data key="v_name">DNAJC13</data>
      <data key="v_HGNC">DNAJC13</data>
      <data key="v_size">0</data>
      <data key="v_label">DNAJC13</data>
      <data key="v_label.family">sans</data>
      <data key="v_label.dist">0</data>
      <data key="v_pie.lty">dotted</data>
      <data key="v_shape">none</data>
      <data key="v_frame.lty">3</data>
      <data key="v_frame.color">black</data>
      <data key="v_avexp">17.7579108946475</data>
      <data key="v_frame.width">10</data>
      <data key="v_label.font">2</data>
      <data key="v_label.color">black</data>
    </node>
    <node id="n238">
      <data key="v_name">CD274</data>
      <data key="v_HGNC">CD274</data>
      <data key="v_size">5</data>
      <data key="v_label">CD274</data>
      <data key="v_label.family">sans</data>
      <data key="v_label.dist">0.6</data>
      <data key="v_pie.lty">solid</data>
      <data key="v_shape">pie</data>
      <data key="v_frame.lty">3</data>
      <data key="v_frame.color">azure4</data>
      <data key="v_avexp">8.51678438833186</data>
      <data key="v_frame.width">10</data>
      <data key="v_label.font">2</data>
      <data key="v_label.color">red3</data>
    </node>
    <node id="n239">
      <data key="v_name">PDCD1</data>
      <data key="v_HGNC">PDCD1</data>
      <data key="v_size">5</data>
      <data key="v_label">PDCD1</data>
      <data key="v_label.family">sans</data>
      <data key="v_label.dist">0.6</data>
      <data key="v_pie.lty">solid</data>
      <data key="v_shape">pie</data>
      <data key="v_frame.lty">3</data>
      <data key="v_frame.color">lightgoldenrod3</data>
      <data key="v_avexp">6.6162866865968</data>
      <data key="v_frame.width">10</data>
      <data key="v_label.font">2</data>
      <data key="v_label.color">red3</data>
    </node>
    <node id="n240">
      <data key="v_name">PPFIBP1</data>
      <data key="v_HGNC">PPFIBP1</data>
      <data key="v_size">0</data>
      <data key="v_label">PPFIBP1</data>
      <data key="v_label.family">sans</data>
      <data key="v_label.dist">0</data>
      <data key="v_pie.lty">dotted</data>
      <data key="v_shape">none</data>
      <data key="v_frame.lty">3</data>
      <data key="v_frame.color">black</data>
      <data key="v_avexp">17.7579108946475</data>
      <data key="v_frame.width">10</data>
      <data key="v_label.font">2</data>
      <data key="v_label.color">black</data>
    </node>
    <node id="n241">
      <data key="v_name">PTPRD</data>
      <data key="v_HGNC">PTPRD</data>
      <data key="v_size">0</data>
      <data key="v_label">PTPRD</data>
      <data key="v_label.family">sans</data>
      <data key="v_label.dist">0</data>
      <data key="v_pie.lty">dotted</data>
      <data key="v_shape">none</data>
      <data key="v_frame.lty">3</data>
      <data key="v_frame.color">black</data>
      <data key="v_avexp">17.7579108946475</data>
      <data key="v_frame.width">10</data>
      <data key="v_label.font">2</data>
      <data key="v_label.color">black</data>
    </node>
    <node id="n242">
      <data key="v_name">FOXP3</data>
      <data key="v_HGNC">FOXP3</data>
      <data key="v_size">5</data>
      <data key="v_label">FOXP3</data>
      <data key="v_label.family">sans</data>
      <data key="v_label.dist">0.6</data>
      <data key="v_pie.lty">solid</data>
      <data key="v_shape">pie</data>
      <data key="v_frame.lty">3</data>
      <data key="v_frame.color">lightgoldenrod3</data>
      <data key="v_avexp">6.69843102913385</data>
      <data key="v_frame.width">10</data>
      <data key="v_label.font">2</data>
      <data key="v_label.color">red3</data>
    </node>
    <node id="n243">
      <data key="v_name">RUNX1</data>
      <data key="v_HGNC">RUNX1</data>
      <data key="v_size">5</data>
      <data key="v_label">RUNX1</data>
      <data key="v_label.family">sans</data>
      <data key="v_label.dist">0.6</data>
      <data key="v_pie.lty">solid</data>
      <data key="v_shape">pie</data>
      <data key="v_frame.lty">3</data>
      <data key="v_frame.color">azure4</data>
      <data key="v_avexp">10.0431350281852</data>
      <data key="v_frame.width">10</data>
      <data key="v_label.font">2</data>
      <data key="v_label.color">red3</data>
    </node>
    <node id="n244">
      <data key="v_name">CBFB</data>
      <data key="v_HGNC">CBFB</data>
      <data key="v_size">0</data>
      <data key="v_label">CBFB</data>
      <data key="v_label.family">sans</data>
      <data key="v_label.dist">0</data>
      <data key="v_pie.lty">dotted</data>
      <data key="v_shape">none</data>
      <data key="v_frame.lty">3</data>
      <data key="v_frame.color">black</data>
      <data key="v_avexp">17.7579108946475</data>
      <data key="v_frame.width">10</data>
      <data key="v_label.font">2</data>
      <data key="v_label.color">red3</data>
    </node>
    <node id="n245">
      <data key="v_name">IRAK2</data>
      <data key="v_HGNC">IRAK2</data>
      <data key="v_size">5</data>
      <data key="v_label">IRAK2</data>
      <data key="v_label.family">sans</data>
      <data key="v_label.dist">0.6</data>
      <data key="v_pie.lty">solid</data>
      <data key="v_shape">pie</data>
      <data key="v_frame.lty">3</data>
      <data key="v_frame.color">azure4</data>
      <data key="v_avexp">9.01297826129122</data>
      <data key="v_frame.width">10</data>
      <data key="v_label.font">2</data>
      <data key="v_label.color">black</data>
    </node>
    <node id="n246">
      <data key="v_name">EIF2AK3</data>
      <data key="v_HGNC">EIF2AK3</data>
      <data key="v_size">0</data>
      <data key="v_label">EIF2AK3</data>
      <data key="v_label.family">sans</data>
      <data key="v_label.dist">0</data>
      <data key="v_pie.lty">dotted</data>
      <data key="v_shape">none</data>
      <data key="v_frame.lty">3</data>
      <data key="v_frame.color">black</data>
      <data key="v_avexp">17.7579108946475</data>
      <data key="v_frame.width">10</data>
      <data key="v_label.font">2</data>
      <data key="v_label.color">black</data>
    </node>
    <node id="n247">
      <data key="v_name">VEGFA</data>
      <data key="v_HGNC">VEGFA</data>
      <data key="v_size">5</data>
      <data key="v_label">VEGFA</data>
      <data key="v_label.family">sans</data>
      <data key="v_label.dist">0.6</data>
      <data key="v_pie.lty">solid</data>
      <data key="v_shape">pie</data>
      <data key="v_frame.lty">3</data>
      <data key="v_frame.color">black</data>
      <data key="v_avexp">12.0489500543834</data>
      <data key="v_frame.width">10</data>
      <data key="v_label.font">2</data>
      <data key="v_label.color">black</data>
    </node>
    <node id="n248">
      <data key="v_name">F13A1</data>
      <data key="v_HGNC">F13A1</data>
      <data key="v_size">5</data>
      <data key="v_label">F13A1</data>
      <data key="v_label.family">sans</data>
      <data key="v_label.dist">0.6</data>
      <data key="v_pie.lty">solid</data>
      <data key="v_shape">pie</data>
      <data key="v_frame.lty">3</data>
      <data key="v_frame.color">black</data>
      <data key="v_avexp">12.6615554948841</data>
      <data key="v_frame.width">10</data>
      <data key="v_label.font">2</data>
      <data key="v_label.color">black</data>
    </node>
    <node id="n249">
      <data key="v_name">HGF</data>
      <data key="v_HGNC">HGF</data>
      <data key="v_size">0</data>
      <data key="v_label">HGF</data>
      <data key="v_label.family">sans</data>
      <data key="v_label.dist">0</data>
      <data key="v_pie.lty">dotted</data>
      <data key="v_shape">none</data>
      <data key="v_frame.lty">3</data>
      <data key="v_frame.color">black</data>
      <data key="v_avexp">17.7579108946475</data>
      <data key="v_frame.width">10</data>
      <data key="v_label.font">2</data>
      <data key="v_label.color">black</data>
    </node>
    <node id="n250">
      <data key="v_name">STAT4</data>
      <data key="v_HGNC">STAT4</data>
      <data key="v_size">5</data>
      <data key="v_label">STAT4</data>
      <data key="v_label.family">sans</data>
      <data key="v_label.dist">0.6</data>
      <data key="v_pie.lty">solid</data>
      <data key="v_shape">pie</data>
      <data key="v_frame.lty">3</data>
      <data key="v_frame.color">lightgoldenrod3</data>
      <data key="v_avexp">7.63951448396745</data>
      <data key="v_frame.width">10</data>
      <data key="v_label.font">2</data>
      <data key="v_label.color">black</data>
    </node>
    <node id="n251">
      <data key="v_name">IL13</data>
      <data key="v_HGNC">IL13</data>
      <data key="v_size">5</data>
      <data key="v_label">IL13</data>
      <data key="v_label.family">sans</data>
      <data key="v_label.dist">0.6</data>
      <data key="v_pie.lty">dotted</data>
      <data key="v_shape">pie</data>
      <data key="v_frame.lty">3</data>
      <data key="v_frame.color">black</data>
      <data key="v_avexp">17.7579108946475</data>
      <data key="v_frame.width">10</data>
      <data key="v_label.font">2</data>
      <data key="v_label.color">black</data>
    </node>
    <node id="n252">
      <data key="v_name">IL4</data>
      <data key="v_HGNC">IL4</data>
      <data key="v_size">5</data>
      <data key="v_label">IL4</data>
      <data key="v_label.family">sans</data>
      <data key="v_label.dist">0.6</data>
      <data key="v_pie.lty">dotted</data>
      <data key="v_shape">pie</data>
      <data key="v_frame.lty">3</data>
      <data key="v_frame.color">black</data>
      <data key="v_avexp">17.7579108946475</data>
      <data key="v_frame.width">10</data>
      <data key="v_label.font">2</data>
      <data key="v_label.color">black</data>
    </node>
    <node id="n253">
      <data key="v_name">IFI16</data>
      <data key="v_HGNC">IFI16</data>
      <data key="v_size">5</data>
      <data key="v_label">IFI16</data>
      <data key="v_label.family">sans</data>
      <data key="v_label.dist">0.6</data>
      <data key="v_pie.lty">solid</data>
      <data key="v_shape">pie</data>
      <data key="v_frame.lty">3</data>
      <data key="v_frame.color">black</data>
      <data key="v_avexp">11.7625548525331</data>
      <data key="v_frame.width">10</data>
      <data key="v_label.font">2</data>
      <data key="v_label.color">black</data>
    </node>
    <edge source="n0" target="n189">
      <data key="e_eloc">0</data>
      <data key="e_color">#D9D9D9A6</data>
      <data key="e_width">0.5</data>
      <data key="e_lty">1</data>
      <data key="e_weight">100</data>
      <data key="e_arrow.size">0.2</data>
      <data key="e_arrow.width">0.8</data>
    </edge>
    <edge source="n1" target="n189">
      <data key="e_eloc">0</data>
      <data key="e_color">#D9D9D9A6</data>
      <data key="e_width">0.5</data>
      <data key="e_lty">1</data>
      <data key="e_weight">100</data>
      <data key="e_arrow.size">0.2</data>
      <data key="e_arrow.width">0.8</data>
    </edge>
    <edge source="n2" target="n189">
      <data key="e_eloc">0</data>
      <data key="e_color">#D9D9D9A6</data>
      <data key="e_width">0.5</data>
      <data key="e_lty">1</data>
      <data key="e_weight">100</data>
      <data key="e_arrow.size">0.2</data>
      <data key="e_arrow.width">0.8</data>
    </edge>
    <edge source="n3" target="n189">
      <data key="e_eloc">0</data>
      <data key="e_color">#D9D9D9A6</data>
      <data key="e_width">0.5</data>
      <data key="e_lty">1</data>
      <data key="e_weight">100</data>
      <data key="e_arrow.size">0.2</data>
      <data key="e_arrow.width">0.8</data>
    </edge>
    <edge source="n4" target="n189">
      <data key="e_eloc">0</data>
      <data key="e_color">#D9D9D9A6</data>
      <data key="e_width">0.5</data>
      <data key="e_lty">1</data>
      <data key="e_weight">100</data>
      <data key="e_arrow.size">0.2</data>
      <data key="e_arrow.width">0.8</data>
    </edge>
    <edge source="n5" target="n189">
      <data key="e_eloc">0</data>
      <data key="e_color">#D9D9D9A6</data>
      <data key="e_width">0.5</data>
      <data key="e_lty">1</data>
      <data key="e_weight">100</data>
      <data key="e_arrow.size">0.2</data>
      <data key="e_arrow.width">0.8</data>
    </edge>
    <edge source="n6" target="n0">
      <data key="e_eloc">0</data>
      <data key="e_color">#D9D9D9A6</data>
      <data key="e_width">0.5</data>
      <data key="e_lty">1</data>
      <data key="e_weight">100</data>
      <data key="e_arrow.size">0.2</data>
      <data key="e_arrow.width">0.8</data>
    </edge>
    <edge source="n6" target="n1">
      <data key="e_eloc">0</data>
      <data key="e_color">#D9D9D9A6</data>
      <data key="e_width">0.5</data>
      <data key="e_lty">1</data>
      <data key="e_weight">100</data>
      <data key="e_arrow.size">0.2</data>
      <data key="e_arrow.width">0.8</data>
    </edge>
    <edge source="n6" target="n2">
      <data key="e_eloc">0</data>
      <data key="e_color">#D9D9D9A6</data>
      <data key="e_width">0.5</data>
      <data key="e_lty">1</data>
      <data key="e_weight">100</data>
      <data key="e_arrow.size">0.2</data>
      <data key="e_arrow.width">0.8</data>
    </edge>
    <edge source="n6" target="n3">
      <data key="e_eloc">0</data>
      <data key="e_color">#D9D9D9A6</data>
      <data key="e_width">0.5</data>
      <data key="e_lty">1</data>
      <data key="e_weight">100</data>
      <data key="e_arrow.size">0.2</data>
      <data key="e_arrow.width">0.8</data>
    </edge>
    <edge source="n6" target="n4">
      <data key="e_eloc">0</data>
      <data key="e_color">#D9D9D9A6</data>
      <data key="e_width">0.5</data>
      <data key="e_lty">1</data>
      <data key="e_weight">100</data>
      <data key="e_arrow.size">0.2</data>
      <data key="e_arrow.width">0.8</data>
    </edge>
    <edge source="n6" target="n5">
      <data key="e_eloc">0</data>
      <data key="e_color">#D9D9D9A6</data>
      <data key="e_width">0.5</data>
      <data key="e_lty">1</data>
      <data key="e_weight">100</data>
      <data key="e_arrow.size">0.2</data>
      <data key="e_arrow.width">0.8</data>
    </edge>
    <edge source="n6" target="n22">
      <data key="e_eloc">-1</data>
      <data key="e_color">#5CACEEA6</data>
      <data key="e_width">0.5</data>
      <data key="e_lty">1</data>
      <data key="e_weight">100</data>
      <data key="e_arrow.size">0.2</data>
      <data key="e_arrow.width">0.8</data>
    </edge>
    <edge source="n6" target="n23">
      <data key="e_eloc">-1</data>
      <data key="e_color">#5CACEEA6</data>
      <data key="e_width">0.5</data>
      <data key="e_lty">1</data>
      <data key="e_weight">100</data>
      <data key="e_arrow.size">0.2</data>
      <data key="e_arrow.width">0.8</data>
    </edge>
    <edge source="n6" target="n29">
      <data key="e_eloc">-1</data>
      <data key="e_color">#5CACEEA6</data>
      <data key="e_width">0.5</data>
      <data key="e_lty">1</data>
      <data key="e_weight">100</data>
      <data key="e_arrow.size">0.2</data>
      <data key="e_arrow.width">0.8</data>
    </edge>
    <edge source="n6" target="n48">
      <data key="e_eloc">0</data>
      <data key="e_color">#D9D9D9A6</data>
      <data key="e_width">0.5</data>
      <data key="e_lty">1</data>
      <data key="e_weight">100</data>
      <data key="e_arrow.size">0.2</data>
      <data key="e_arrow.width">0.8</data>
    </edge>
    <edge source="n7" target="n0">
      <data key="e_eloc">0</data>
      <data key="e_color">#D9D9D9A6</data>
      <data key="e_width">0.5</data>
      <data key="e_lty">1</data>
      <data key="e_weight">100</data>
      <data key="e_arrow.size">0.2</data>
      <data key="e_arrow.width">0.8</data>
    </edge>
    <edge source="n7" target="n1">
      <data key="e_eloc">0</data>
      <data key="e_color">#D9D9D9A6</data>
      <data key="e_width">0.5</data>
      <data key="e_lty">1</data>
      <data key="e_weight">100</data>
      <data key="e_arrow.size">0.2</data>
      <data key="e_arrow.width">0.8</data>
    </edge>
    <edge source="n7" target="n2">
      <data key="e_eloc">0</data>
      <data key="e_color">#D9D9D9A6</data>
      <data key="e_width">0.5</data>
      <data key="e_lty">1</data>
      <data key="e_weight">100</data>
      <data key="e_arrow.size">0.2</data>
      <data key="e_arrow.width">0.8</data>
    </edge>
    <edge source="n7" target="n3">
      <data key="e_eloc">0</data>
      <data key="e_color">#D9D9D9A6</data>
      <data key="e_width">0.5</data>
      <data key="e_lty">1</data>
      <data key="e_weight">100</data>
      <data key="e_arrow.size">0.2</data>
      <data key="e_arrow.width">0.8</data>
    </edge>
    <edge source="n7" target="n4">
      <data key="e_eloc">0</data>
      <data key="e_color">#D9D9D9A6</data>
      <data key="e_width">0.5</data>
      <data key="e_lty">1</data>
      <data key="e_weight">100</data>
      <data key="e_arrow.size">0.2</data>
      <data key="e_arrow.width">0.8</data>
    </edge>
    <edge source="n7" target="n5">
      <data key="e_eloc">0</data>
      <data key="e_color">#D9D9D9A6</data>
      <data key="e_width">0.5</data>
      <data key="e_lty">1</data>
      <data key="e_weight">100</data>
      <data key="e_arrow.size">0.2</data>
      <data key="e_arrow.width">0.8</data>
    </edge>
    <edge source="n7" target="n6">
      <data key="e_eloc">-1</data>
      <data key="e_color">#5CACEEA6</data>
      <data key="e_width">0.5</data>
      <data key="e_lty">1</data>
      <data key="e_weight">100</data>
      <data key="e_arrow.size">0.2</data>
      <data key="e_arrow.width">0.8</data>
    </edge>
    <edge source="n7" target="n19">
      <data key="e_eloc">-1</data>
      <data key="e_color">#5CACEEA6</data>
      <data key="e_width">0.5</data>
      <data key="e_lty">1</data>
      <data key="e_weight">100</data>
      <data key="e_arrow.size">0.2</data>
      <data key="e_arrow.width">0.8</data>
    </edge>
    <edge source="n7" target="n20">
      <data key="e_eloc">-1</data>
      <data key="e_color">#5CACEEA6</data>
      <data key="e_width">0.5</data>
      <data key="e_lty">1</data>
      <data key="e_weight">100</data>
      <data key="e_arrow.size">0.2</data>
      <data key="e_arrow.width">0.8</data>
    </edge>
    <edge source="n7" target="n21">
      <data key="e_eloc">-1</data>
      <data key="e_color">#5CACEEA6</data>
      <data key="e_width">0.5</data>
      <data key="e_lty">1</data>
      <data key="e_weight">100</data>
      <data key="e_arrow.size">0.2</data>
      <data key="e_arrow.width">0.8</data>
    </edge>
    <edge source="n7" target="n22">
      <data key="e_eloc">-1</data>
      <data key="e_color">#5CACEEA6</data>
      <data key="e_width">0.5</data>
      <data key="e_lty">1</data>
      <data key="e_weight">100</data>
      <data key="e_arrow.size">0.2</data>
      <data key="e_arrow.width">0.8</data>
    </edge>
    <edge source="n7" target="n23">
      <data key="e_eloc">-1</data>
      <data key="e_color">#5CACEEA6</data>
      <data key="e_width">0.5</data>
      <data key="e_lty">1</data>
      <data key="e_weight">100</data>
      <data key="e_arrow.size">0.2</data>
      <data key="e_arrow.width">0.8</data>
    </edge>
    <edge source="n7" target="n25">
      <data key="e_eloc">-1</data>
      <data key="e_color">#5CACEEA6</data>
      <data key="e_width">0.5</data>
      <data key="e_lty">1</data>
      <data key="e_weight">100</data>
      <data key="e_arrow.size">0.2</data>
      <data key="e_arrow.width">0.8</data>
    </edge>
    <edge source="n7" target="n26">
      <data key="e_eloc">-1</data>
      <data key="e_color">#5CACEEA6</data>
      <data key="e_width">0.5</data>
      <data key="e_lty">1</data>
      <data key="e_weight">100</data>
      <data key="e_arrow.size">0.2</data>
      <data key="e_arrow.width">0.8</data>
    </edge>
    <edge source="n7" target="n27">
      <data key="e_eloc">-1</data>
      <data key="e_color">#5CACEEA6</data>
      <data key="e_width">0.5</data>
      <data key="e_lty">1</data>
      <data key="e_weight">100</data>
      <data key="e_arrow.size">0.2</data>
      <data key="e_arrow.width">0.8</data>
    </edge>
    <edge source="n7" target="n28">
      <data key="e_eloc">-1</data>
      <data key="e_color">#5CACEEA6</data>
      <data key="e_width">0.5</data>
      <data key="e_lty">1</data>
      <data key="e_weight">100</data>
      <data key="e_arrow.size">0.2</data>
      <data key="e_arrow.width">0.8</data>
    </edge>
    <edge source="n7" target="n29">
      <data key="e_eloc">-1</data>
      <data key="e_color">#5CACEEA6</data>
      <data key="e_width">0.5</data>
      <data key="e_lty">1</data>
      <data key="e_weight">100</data>
      <data key="e_arrow.size">0.2</data>
      <data key="e_arrow.width">0.8</data>
    </edge>
    <edge source="n7" target="n30">
      <data key="e_eloc">-1</data>
      <data key="e_color">#5CACEEA6</data>
      <data key="e_width">0.5</data>
      <data key="e_lty">1</data>
      <data key="e_weight">100</data>
      <data key="e_arrow.size">0.2</data>
      <data key="e_arrow.width">0.8</data>
    </edge>
    <edge source="n7" target="n72">
      <data key="e_eloc">0</data>
      <data key="e_color">#D9D9D9A6</data>
      <data key="e_width">0.5</data>
      <data key="e_lty">1</data>
      <data key="e_weight">100</data>
      <data key="e_arrow.size">0.2</data>
      <data key="e_arrow.width">0.8</data>
    </edge>
    <edge source="n7" target="n121">
      <data key="e_eloc">0</data>
      <data key="e_color">#D9D9D9A6</data>
      <data key="e_width">0.5</data>
      <data key="e_lty">1</data>
      <data key="e_weight">100</data>
      <data key="e_arrow.size">0.2</data>
      <data key="e_arrow.width">0.8</data>
    </edge>
    <edge source="n7" target="n126">
      <data key="e_eloc">0</data>
      <data key="e_color">#D9D9D9A6</data>
      <data key="e_width">0.5</data>
      <data key="e_lty">1</data>
      <data key="e_weight">100</data>
      <data key="e_arrow.size">0.2</data>
      <data key="e_arrow.width">0.8</data>
    </edge>
    <edge source="n7" target="n128">
      <data key="e_eloc">0</data>
      <data key="e_color">#D9D9D9A6</data>
      <data key="e_width">0.5</data>
      <data key="e_lty">1</data>
      <data key="e_weight">100</data>
      <data key="e_arrow.size">0.2</data>
      <data key="e_arrow.width">0.8</data>
    </edge>
    <edge source="n7" target="n129">
      <data key="e_eloc">0</data>
      <data key="e_color">#D9D9D9A6</data>
      <data key="e_width">0.5</data>
      <data key="e_lty">1</data>
      <data key="e_weight">100</data>
      <data key="e_arrow.size">0.2</data>
      <data key="e_arrow.width">0.8</data>
    </edge>
    <edge source="n7" target="n132">
      <data key="e_eloc">0</data>
      <data key="e_color">#D9D9D9A6</data>
      <data key="e_width">0.5</data>
      <data key="e_lty">1</data>
      <data key="e_weight">100</data>
      <data key="e_arrow.size">0.2</data>
      <data key="e_arrow.width">0.8</data>
    </edge>
    <edge source="n7" target="n136">
      <data key="e_eloc">0</data>
      <data key="e_color">#D9D9D9A6</data>
      <data key="e_width">0.5</data>
      <data key="e_lty">1</data>
      <data key="e_weight">100</data>
      <data key="e_arrow.size">0.2</data>
      <data key="e_arrow.width">0.8</data>
    </edge>
    <edge source="n7" target="n184">
      <data key="e_eloc">0</data>
      <data key="e_color">#D9D9D9A6</data>
      <data key="e_width">0.5</data>
      <data key="e_lty">1</data>
      <data key="e_weight">100</data>
      <data key="e_arrow.size">0.2</data>
      <data key="e_arrow.width">0.8</data>
    </edge>
    <edge source="n8" target="n62">
      <data key="e_eloc">0</data>
      <data key="e_color">#D9D9D9A6</data>
      <data key="e_width">0.5</data>
      <data key="e_lty">1</data>
      <data key="e_weight">100</data>
      <data key="e_arrow.size">0.2</data>
      <data key="e_arrow.width">0.8</data>
    </edge>
    <edge source="n8" target="n63">
      <data key="e_eloc">0</data>
      <data key="e_color">#D9D9D9A6</data>
      <data key="e_width">0.5</data>
      <data key="e_lty">1</data>
      <data key="e_weight">100</data>
      <data key="e_arrow.size">0.2</data>
      <data key="e_arrow.width">0.8</data>
    </edge>
    <edge source="n8" target="n64">
      <data key="e_eloc">0</data>
      <data key="e_color">#D9D9D9A6</data>
      <data key="e_width">0.5</data>
      <data key="e_lty">1</data>
      <data key="e_weight">100</data>
      <data key="e_arrow.size">0.2</data>
      <data key="e_arrow.width">0.8</data>
    </edge>
    <edge source="n8" target="n115">
      <data key="e_eloc">0</data>
      <data key="e_color">#D9D9D9A6</data>
      <data key="e_width">0.5</data>
      <data key="e_lty">1</data>
      <data key="e_weight">100</data>
      <data key="e_arrow.size">0.2</data>
      <data key="e_arrow.width">0.8</data>
    </edge>
    <edge source="n8" target="n119">
      <data key="e_eloc">-1</data>
      <data key="e_color">#5CACEEA6</data>
      <data key="e_width">0.5</data>
      <data key="e_lty">1</data>
      <data key="e_weight">100</data>
      <data key="e_arrow.size">0.2</data>
      <data key="e_arrow.width">0.8</data>
    </edge>
    <edge source="n8" target="n123">
      <data key="e_eloc">0</data>
      <data key="e_color">#D9D9D9A6</data>
      <data key="e_width">0.5</data>
      <data key="e_lty">1</data>
      <data key="e_weight">100</data>
      <data key="e_arrow.size">0.2</data>
      <data key="e_arrow.width">0.8</data>
    </edge>
    <edge source="n8" target="n124">
      <data key="e_eloc">0</data>
      <data key="e_color">#D9D9D9A6</data>
      <data key="e_width">0.5</data>
      <data key="e_lty">1</data>
      <data key="e_weight">100</data>
      <data key="e_arrow.size">0.2</data>
      <data key="e_arrow.width">0.8</data>
    </edge>
    <edge source="n8" target="n126">
      <data key="e_eloc">0</data>
      <data key="e_color">#D9D9D9A6</data>
      <data key="e_width">0.5</data>
      <data key="e_lty">1</data>
      <data key="e_weight">100</data>
      <data key="e_arrow.size">0.2</data>
      <data key="e_arrow.width">0.8</data>
    </edge>
    <edge source="n8" target="n143">
      <data key="e_eloc">0</data>
      <data key="e_color">#D9D9D9A6</data>
      <data key="e_width">0.5</data>
      <data key="e_lty">1</data>
      <data key="e_weight">100</data>
      <data key="e_arrow.size">0.2</data>
      <data key="e_arrow.width">0.8</data>
    </edge>
    <edge source="n8" target="n147">
      <data key="e_eloc">0</data>
      <data key="e_color">#D9D9D9A6</data>
      <data key="e_width">0.5</data>
      <data key="e_lty">1</data>
      <data key="e_weight">100</data>
      <data key="e_arrow.size">0.2</data>
      <data key="e_arrow.width">0.8</data>
    </edge>
    <edge source="n8" target="n157">
      <data key="e_eloc">0</data>
      <data key="e_color">#D9D9D9A6</data>
      <data key="e_width">0.5</data>
      <data key="e_lty">1</data>
      <data key="e_weight">100</data>
      <data key="e_arrow.size">0.2</data>
      <data key="e_arrow.width">0.8</data>
    </edge>
    <edge source="n8" target="n158">
      <data key="e_eloc">0</data>
      <data key="e_color">#D9D9D9A6</data>
      <data key="e_width">0.5</data>
      <data key="e_lty">1</data>
      <data key="e_weight">100</data>
      <data key="e_arrow.size">0.2</data>
      <data key="e_arrow.width">0.8</data>
    </edge>
    <edge source="n9" target="n62">
      <data key="e_eloc">0</data>
      <data key="e_color">#D9D9D9A6</data>
      <data key="e_width">0.5</data>
      <data key="e_lty">1</data>
      <data key="e_weight">100</data>
      <data key="e_arrow.size">0.2</data>
      <data key="e_arrow.width">0.8</data>
    </edge>
    <edge source="n9" target="n63">
      <data key="e_eloc">0</data>
      <data key="e_color">#D9D9D9A6</data>
      <data key="e_width">0.5</data>
      <data key="e_lty">1</data>
      <data key="e_weight">100</data>
      <data key="e_arrow.size">0.2</data>
      <data key="e_arrow.width">0.8</data>
    </edge>
    <edge source="n9" target="n64">
      <data key="e_eloc">0</data>
      <data key="e_color">#D9D9D9A6</data>
      <data key="e_width">0.5</data>
      <data key="e_lty">1</data>
      <data key="e_weight">100</data>
      <data key="e_arrow.size">0.2</data>
      <data key="e_arrow.width">0.8</data>
    </edge>
    <edge source="n9" target="n115">
      <data key="e_eloc">0</data>
      <data key="e_color">#D9D9D9A6</data>
      <data key="e_width">0.5</data>
      <data key="e_lty">1</data>
      <data key="e_weight">100</data>
      <data key="e_arrow.size">0.2</data>
      <data key="e_arrow.width">0.8</data>
    </edge>
    <edge source="n9" target="n119">
      <data key="e_eloc">-1</data>
      <data key="e_color">#5CACEEA6</data>
      <data key="e_width">0.5</data>
      <data key="e_lty">1</data>
      <data key="e_weight">100</data>
      <data key="e_arrow.size">0.2</data>
      <data key="e_arrow.width">0.8</data>
    </edge>
    <edge source="n9" target="n123">
      <data key="e_eloc">0</data>
      <data key="e_color">#D9D9D9A6</data>
      <data key="e_width">0.5</data>
      <data key="e_lty">1</data>
      <data key="e_weight">100</data>
      <data key="e_arrow.size">0.2</data>
      <data key="e_arrow.width">0.8</data>
    </edge>
    <edge source="n9" target="n124">
      <data key="e_eloc">0</data>
      <data key="e_color">#D9D9D9A6</data>
      <data key="e_width">0.5</data>
      <data key="e_lty">1</data>
      <data key="e_weight">100</data>
      <data key="e_arrow.size">0.2</data>
      <data key="e_arrow.width">0.8</data>
    </edge>
    <edge source="n9" target="n126">
      <data key="e_eloc">0</data>
      <data key="e_color">#D9D9D9A6</data>
      <data key="e_width">0.5</data>
      <data key="e_lty">1</data>
      <data key="e_weight">100</data>
      <data key="e_arrow.size">0.2</data>
      <data key="e_arrow.width">0.8</data>
    </edge>
    <edge source="n9" target="n143">
      <data key="e_eloc">0</data>
      <data key="e_color">#D9D9D9A6</data>
      <data key="e_width">0.5</data>
      <data key="e_lty">1</data>
      <data key="e_weight">100</data>
      <data key="e_arrow.size">0.2</data>
      <data key="e_arrow.width">0.8</data>
    </edge>
    <edge source="n9" target="n147">
      <data key="e_eloc">0</data>
      <data key="e_color">#D9D9D9A6</data>
      <data key="e_width">0.5</data>
      <data key="e_lty">1</data>
      <data key="e_weight">100</data>
      <data key="e_arrow.size">0.2</data>
      <data key="e_arrow.width">0.8</data>
    </edge>
    <edge source="n9" target="n157">
      <data key="e_eloc">0</data>
      <data key="e_color">#D9D9D9A6</data>
      <data key="e_width">0.5</data>
      <data key="e_lty">1</data>
      <data key="e_weight">100</data>
      <data key="e_arrow.size">0.2</data>
      <data key="e_arrow.width">0.8</data>
    </edge>
    <edge source="n9" target="n158">
      <data key="e_eloc">0</data>
      <data key="e_color">#D9D9D9A6</data>
      <data key="e_width">0.5</data>
      <data key="e_lty">1</data>
      <data key="e_weight">100</data>
      <data key="e_arrow.size">0.2</data>
      <data key="e_arrow.width">0.8</data>
    </edge>
    <edge source="n10" target="n62">
      <data key="e_eloc">0</data>
      <data key="e_color">#D9D9D9A6</data>
      <data key="e_width">0.5</data>
      <data key="e_lty">1</data>
      <data key="e_weight">100</data>
      <data key="e_arrow.size">0.2</data>
      <data key="e_arrow.width">0.8</data>
    </edge>
    <edge source="n10" target="n63">
      <data key="e_eloc">0</data>
      <data key="e_color">#D9D9D9A6</data>
      <data key="e_width">0.5</data>
      <data key="e_lty">1</data>
      <data key="e_weight">100</data>
      <data key="e_arrow.size">0.2</data>
      <data key="e_arrow.width">0.8</data>
    </edge>
    <edge source="n10" target="n64">
      <data key="e_eloc">0</data>
      <data key="e_color">#D9D9D9A6</data>
      <data key="e_width">0.5</data>
      <data key="e_lty">1</data>
      <data key="e_weight">100</data>
      <data key="e_arrow.size">0.2</data>
      <data key="e_arrow.width">0.8</data>
    </edge>
    <edge source="n10" target="n115">
      <data key="e_eloc">0</data>
      <data key="e_color">#D9D9D9A6</data>
      <data key="e_width">0.5</data>
      <data key="e_lty">1</data>
      <data key="e_weight">100</data>
      <data key="e_arrow.size">0.2</data>
      <data key="e_arrow.width">0.8</data>
    </edge>
    <edge source="n10" target="n119">
      <data key="e_eloc">-1</data>
      <data key="e_color">#5CACEEA6</data>
      <data key="e_width">0.5</data>
      <data key="e_lty">1</data>
      <data key="e_weight">100</data>
      <data key="e_arrow.size">0.2</data>
      <data key="e_arrow.width">0.8</data>
    </edge>
    <edge source="n10" target="n123">
      <data key="e_eloc">0</data>
      <data key="e_color">#D9D9D9A6</data>
      <data key="e_width">0.5</data>
      <data key="e_lty">1</data>
      <data key="e_weight">100</data>
      <data key="e_arrow.size">0.2</data>
      <data key="e_arrow.width">0.8</data>
    </edge>
    <edge source="n10" target="n124">
      <data key="e_eloc">0</data>
      <data key="e_color">#D9D9D9A6</data>
      <data key="e_width">0.5</data>
      <data key="e_lty">1</data>
      <data key="e_weight">100</data>
      <data key="e_arrow.size">0.2</data>
      <data key="e_arrow.width">0.8</data>
    </edge>
    <edge source="n10" target="n126">
      <data key="e_eloc">0</data>
      <data key="e_color">#D9D9D9A6</data>
      <data key="e_width">0.5</data>
      <data key="e_lty">1</data>
      <data key="e_weight">100</data>
      <data key="e_arrow.size">0.2</data>
      <data key="e_arrow.width">0.8</data>
    </edge>
    <edge source="n10" target="n143">
      <data key="e_eloc">0</data>
      <data key="e_color">#D9D9D9A6</data>
      <data key="e_width">0.5</data>
      <data key="e_lty">1</data>
      <data key="e_weight">100</data>
      <data key="e_arrow.size">0.2</data>
      <data key="e_arrow.width">0.8</data>
    </edge>
    <edge source="n10" target="n147">
      <data key="e_eloc">0</data>
      <data key="e_color">#D9D9D9A6</data>
      <data key="e_width">0.5</data>
      <data key="e_lty">1</data>
      <data key="e_weight">100</data>
      <data key="e_arrow.size">0.2</data>
      <data key="e_arrow.width">0.8</data>
    </edge>
    <edge source="n10" target="n157">
      <data key="e_eloc">0</data>
      <data key="e_color">#D9D9D9A6</data>
      <data key="e_width">0.5</data>
      <data key="e_lty">1</data>
      <data key="e_weight">100</data>
      <data key="e_arrow.size">0.2</data>
      <data key="e_arrow.width">0.8</data>
    </edge>
    <edge source="n10" target="n158">
      <data key="e_eloc">0</data>
      <data key="e_color">#D9D9D9A6</data>
      <data key="e_width">0.5</data>
      <data key="e_lty">1</data>
      <data key="e_weight">100</data>
      <data key="e_arrow.size">0.2</data>
      <data key="e_arrow.width">0.8</data>
    </edge>
    <edge source="n11" target="n62">
      <data key="e_eloc">0</data>
      <data key="e_color">#D9D9D9A6</data>
      <data key="e_width">0.5</data>
      <data key="e_lty">1</data>
      <data key="e_weight">100</data>
      <data key="e_arrow.size">0.2</data>
      <data key="e_arrow.width">0.8</data>
    </edge>
    <edge source="n11" target="n63">
      <data key="e_eloc">0</data>
      <data key="e_color">#D9D9D9A6</data>
      <data key="e_width">0.5</data>
      <data key="e_lty">1</data>
      <data key="e_weight">100</data>
      <data key="e_arrow.size">0.2</data>
      <data key="e_arrow.width">0.8</data>
    </edge>
    <edge source="n11" target="n64">
      <data key="e_eloc">0</data>
      <data key="e_color">#D9D9D9A6</data>
      <data key="e_width">0.5</data>
      <data key="e_lty">1</data>
      <data key="e_weight">100</data>
      <data key="e_arrow.size">0.2</data>
      <data key="e_arrow.width">0.8</data>
    </edge>
    <edge source="n11" target="n115">
      <data key="e_eloc">0</data>
      <data key="e_color">#D9D9D9A6</data>
      <data key="e_width">0.5</data>
      <data key="e_lty">1</data>
      <data key="e_weight">100</data>
      <data key="e_arrow.size">0.2</data>
      <data key="e_arrow.width">0.8</data>
    </edge>
    <edge source="n11" target="n119">
      <data key="e_eloc">-1</data>
      <data key="e_color">#5CACEEA6</data>
      <data key="e_width">0.5</data>
      <data key="e_lty">1</data>
      <data key="e_weight">100</data>
      <data key="e_arrow.size">0.2</data>
      <data key="e_arrow.width">0.8</data>
    </edge>
    <edge source="n11" target="n123">
      <data key="e_eloc">0</data>
      <data key="e_color">#D9D9D9A6</data>
      <data key="e_width">0.5</data>
      <data key="e_lty">1</data>
      <data key="e_weight">100</data>
      <data key="e_arrow.size">0.2</data>
      <data key="e_arrow.width">0.8</data>
    </edge>
    <edge source="n11" target="n124">
      <data key="e_eloc">0</data>
      <data key="e_color">#D9D9D9A6</data>
      <data key="e_width">0.5</data>
      <data key="e_lty">1</data>
      <data key="e_weight">100</data>
      <data key="e_arrow.size">0.2</data>
      <data key="e_arrow.width">0.8</data>
    </edge>
    <edge source="n11" target="n126">
      <data key="e_eloc">0</data>
      <data key="e_color">#D9D9D9A6</data>
      <data key="e_width">0.5</data>
      <data key="e_lty">1</data>
      <data key="e_weight">100</data>
      <data key="e_arrow.size">0.2</data>
      <data key="e_arrow.width">0.8</data>
    </edge>
    <edge source="n11" target="n143">
      <data key="e_eloc">0</data>
      <data key="e_color">#D9D9D9A6</data>
      <data key="e_width">0.5</data>
      <data key="e_lty">1</data>
      <data key="e_weight">100</data>
      <data key="e_arrow.size">0.2</data>
      <data key="e_arrow.width">0.8</data>
    </edge>
    <edge source="n11" target="n147">
      <data key="e_eloc">0</data>
      <data key="e_color">#D9D9D9A6</data>
      <data key="e_width">0.5</data>
      <data key="e_lty">1</data>
      <data key="e_weight">100</data>
      <data key="e_arrow.size">0.2</data>
      <data key="e_arrow.width">0.8</data>
    </edge>
    <edge source="n11" target="n157">
      <data key="e_eloc">0</data>
      <data key="e_color">#D9D9D9A6</data>
      <data key="e_width">0.5</data>
      <data key="e_lty">1</data>
      <data key="e_weight">100</data>
      <data key="e_arrow.size">0.2</data>
      <data key="e_arrow.width">0.8</data>
    </edge>
    <edge source="n11" target="n158">
      <data key="e_eloc">0</data>
      <data key="e_color">#D9D9D9A6</data>
      <data key="e_width">0.5</data>
      <data key="e_lty">1</data>
      <data key="e_weight">100</data>
      <data key="e_arrow.size">0.2</data>
      <data key="e_arrow.width">0.8</data>
    </edge>
    <edge source="n12" target="n8">
      <data key="e_eloc">1</data>
      <data key="e_color">#FF6EB4A6</data>
      <data key="e_width">0.5</data>
      <data key="e_lty">1</data>
      <data key="e_weight">100</data>
      <data key="e_arrow.size">0.2</data>
      <data key="e_arrow.width">0.8</data>
    </edge>
    <edge source="n12" target="n9">
      <data key="e_eloc">1</data>
      <data key="e_color">#FF6EB4A6</data>
      <data key="e_width">0.5</data>
      <data key="e_lty">1</data>
      <data key="e_weight">100</data>
      <data key="e_arrow.size">0.2</data>
      <data key="e_arrow.width">0.8</data>
    </edge>
    <edge source="n12" target="n10">
      <data key="e_eloc">1</data>
      <data key="e_color">#FF6EB4A6</data>
      <data key="e_width">0.5</data>
      <data key="e_lty">1</data>
      <data key="e_weight">100</data>
      <data key="e_arrow.size">0.2</data>
      <data key="e_arrow.width">0.8</data>
    </edge>
    <edge source="n12" target="n11">
      <data key="e_eloc">1</data>
      <data key="e_color">#FF6EB4A6</data>
      <data key="e_width">0.5</data>
      <data key="e_lty">1</data>
      <data key="e_weight">100</data>
      <data key="e_arrow.size">0.2</data>
      <data key="e_arrow.width">0.8</data>
    </edge>
    <edge source="n12" target="n124">
      <data key="e_eloc">0</data>
      <data key="e_color">#D9D9D9A6</data>
      <data key="e_width">0.5</data>
      <data key="e_lty">1</data>
      <data key="e_weight">100</data>
      <data key="e_arrow.size">0.2</data>
      <data key="e_arrow.width">0.8</data>
    </edge>
    <edge source="n12" target="n144">
      <data key="e_eloc">0</data>
      <data key="e_color">#D9D9D9A6</data>
      <data key="e_width">0.5</data>
      <data key="e_lty">1</data>
      <data key="e_weight">100</data>
      <data key="e_arrow.size">0.2</data>
      <data key="e_arrow.width">0.8</data>
    </edge>
    <edge source="n12" target="n152">
      <data key="e_eloc">0</data>
      <data key="e_color">#D9D9D9A6</data>
      <data key="e_width">0.5</data>
      <data key="e_lty">1</data>
      <data key="e_weight">100</data>
      <data key="e_arrow.size">0.2</data>
      <data key="e_arrow.width">0.8</data>
    </edge>
    <edge source="n12" target="n153">
      <data key="e_eloc">1</data>
      <data key="e_color">#FF6EB4A6</data>
      <data key="e_width">0.5</data>
      <data key="e_lty">1</data>
      <data key="e_weight">100</data>
      <data key="e_arrow.size">0.2</data>
      <data key="e_arrow.width">0.8</data>
    </edge>
    <edge source="n13" target="n206">
      <data key="e_eloc">0</data>
      <data key="e_color">#D9D9D9A6</data>
      <data key="e_width">0.5</data>
      <data key="e_lty">1</data>
      <data key="e_weight">100</data>
      <data key="e_arrow.size">0.2</data>
      <data key="e_arrow.width">0.8</data>
    </edge>
    <edge source="n14" target="n29">
      <data key="e_eloc">0</data>
      <data key="e_color">#D9D9D9A6</data>
      <data key="e_width">0.5</data>
      <data key="e_lty">1</data>
      <data key="e_weight">100</data>
      <data key="e_arrow.size">0.2</data>
      <data key="e_arrow.width">0.8</data>
    </edge>
    <edge source="n14" target="n33">
      <data key="e_eloc">0</data>
      <data key="e_color">#D9D9D9A6</data>
      <data key="e_width">0.5</data>
      <data key="e_lty">1</data>
      <data key="e_weight">100</data>
      <data key="e_arrow.size">0.2</data>
      <data key="e_arrow.width">0.8</data>
    </edge>
    <edge source="n14" target="n50">
      <data key="e_eloc">0</data>
      <data key="e_color">#D9D9D9A6</data>
      <data key="e_width">0.5</data>
      <data key="e_lty">1</data>
      <data key="e_weight">100</data>
      <data key="e_arrow.size">0.2</data>
      <data key="e_arrow.width">0.8</data>
    </edge>
    <edge source="n14" target="n51">
      <data key="e_eloc">0</data>
      <data key="e_color">#D9D9D9A6</data>
      <data key="e_width">0.5</data>
      <data key="e_lty">1</data>
      <data key="e_weight">100</data>
      <data key="e_arrow.size">0.2</data>
      <data key="e_arrow.width">0.8</data>
    </edge>
    <edge source="n14" target="n55">
      <data key="e_eloc">0</data>
      <data key="e_color">#D9D9D9A6</data>
      <data key="e_width">0.5</data>
      <data key="e_lty">1</data>
      <data key="e_weight">100</data>
      <data key="e_arrow.size">0.2</data>
      <data key="e_arrow.width">0.8</data>
    </edge>
    <edge source="n14" target="n58">
      <data key="e_eloc">0</data>
      <data key="e_color">#D9D9D9A6</data>
      <data key="e_width">0.5</data>
      <data key="e_lty">1</data>
      <data key="e_weight">100</data>
      <data key="e_arrow.size">0.2</data>
      <data key="e_arrow.width">0.8</data>
    </edge>
    <edge source="n14" target="n59">
      <data key="e_eloc">0</data>
      <data key="e_color">#D9D9D9A6</data>
      <data key="e_width">0.5</data>
      <data key="e_lty">1</data>
      <data key="e_weight">100</data>
      <data key="e_arrow.size">0.2</data>
      <data key="e_arrow.width">0.8</data>
    </edge>
    <edge source="n14" target="n60">
      <data key="e_eloc">0</data>
      <data key="e_color">#D9D9D9A6</data>
      <data key="e_width">0.5</data>
      <data key="e_lty">1</data>
      <data key="e_weight">100</data>
      <data key="e_arrow.size">0.2</data>
      <data key="e_arrow.width">0.8</data>
    </edge>
    <edge source="n14" target="n72">
      <data key="e_eloc">0</data>
      <data key="e_color">#D9D9D9A6</data>
      <data key="e_width">0.5</data>
      <data key="e_lty">1</data>
      <data key="e_weight">100</data>
      <data key="e_arrow.size">0.2</data>
      <data key="e_arrow.width">0.8</data>
    </edge>
    <edge source="n14" target="n106">
      <data key="e_eloc">0</data>
      <data key="e_color">#D9D9D9A6</data>
      <data key="e_width">0.5</data>
      <data key="e_lty">1</data>
      <data key="e_weight">100</data>
      <data key="e_arrow.size">0.2</data>
      <data key="e_arrow.width">0.8</data>
    </edge>
    <edge source="n14" target="n108">
      <data key="e_eloc">0</data>
      <data key="e_color">#D9D9D9A6</data>
      <data key="e_width">0.5</data>
      <data key="e_lty">1</data>
      <data key="e_weight">100</data>
      <data key="e_arrow.size">0.2</data>
      <data key="e_arrow.width">0.8</data>
    </edge>
    <edge source="n15" target="n33">
      <data key="e_eloc">0</data>
      <data key="e_color">#D9D9D9A6</data>
      <data key="e_width">0.5</data>
      <data key="e_lty">1</data>
      <data key="e_weight">100</data>
      <data key="e_arrow.size">0.2</data>
      <data key="e_arrow.width">0.8</data>
    </edge>
    <edge source="n15" target="n50">
      <data key="e_eloc">0</data>
      <data key="e_color">#D9D9D9A6</data>
      <data key="e_width">0.5</data>
      <data key="e_lty">1</data>
      <data key="e_weight">100</data>
      <data key="e_arrow.size">0.2</data>
      <data key="e_arrow.width">0.8</data>
    </edge>
    <edge source="n15" target="n51">
      <data key="e_eloc">0</data>
      <data key="e_color">#D9D9D9A6</data>
      <data key="e_width">0.5</data>
      <data key="e_lty">1</data>
      <data key="e_weight">100</data>
      <data key="e_arrow.size">0.2</data>
      <data key="e_arrow.width">0.8</data>
    </edge>
    <edge source="n15" target="n58">
      <data key="e_eloc">0</data>
      <data key="e_color">#D9D9D9A6</data>
      <data key="e_width">0.5</data>
      <data key="e_lty">1</data>
      <data key="e_weight">100</data>
      <data key="e_arrow.size">0.2</data>
      <data key="e_arrow.width">0.8</data>
    </edge>
    <edge source="n15" target="n59">
      <data key="e_eloc">0</data>
      <data key="e_color">#D9D9D9A6</data>
      <data key="e_width">0.5</data>
      <data key="e_lty">1</data>
      <data key="e_weight">100</data>
      <data key="e_arrow.size">0.2</data>
      <data key="e_arrow.width">0.8</data>
    </edge>
    <edge source="n15" target="n60">
      <data key="e_eloc">0</data>
      <data key="e_color">#D9D9D9A6</data>
      <data key="e_width">0.5</data>
      <data key="e_lty">1</data>
      <data key="e_weight">100</data>
      <data key="e_arrow.size">0.2</data>
      <data key="e_arrow.width">0.8</data>
    </edge>
    <edge source="n16" target="n29">
      <data key="e_eloc">0</data>
      <data key="e_color">#D9D9D9A6</data>
      <data key="e_width">0.5</data>
      <data key="e_lty">1</data>
      <data key="e_weight">100</data>
      <data key="e_arrow.size">0.2</data>
      <data key="e_arrow.width">0.8</data>
    </edge>
    <edge source="n16" target="n33">
      <data key="e_eloc">0</data>
      <data key="e_color">#D9D9D9A6</data>
      <data key="e_width">0.5</data>
      <data key="e_lty">1</data>
      <data key="e_weight">100</data>
      <data key="e_arrow.size">0.2</data>
      <data key="e_arrow.width">0.8</data>
    </edge>
    <edge source="n16" target="n50">
      <data key="e_eloc">0</data>
      <data key="e_color">#D9D9D9A6</data>
      <data key="e_width">0.5</data>
      <data key="e_lty">1</data>
      <data key="e_weight">100</data>
      <data key="e_arrow.size">0.2</data>
      <data key="e_arrow.width">0.8</data>
    </edge>
    <edge source="n16" target="n51">
      <data key="e_eloc">0</data>
      <data key="e_color">#D9D9D9A6</data>
      <data key="e_width">0.5</data>
      <data key="e_lty">1</data>
      <data key="e_weight">100</data>
      <data key="e_arrow.size">0.2</data>
      <data key="e_arrow.width">0.8</data>
    </edge>
    <edge source="n16" target="n55">
      <data key="e_eloc">0</data>
      <data key="e_color">#D9D9D9A6</data>
      <data key="e_width">0.5</data>
      <data key="e_lty">1</data>
      <data key="e_weight">100</data>
      <data key="e_arrow.size">0.2</data>
      <data key="e_arrow.width">0.8</data>
    </edge>
    <edge source="n16" target="n58">
      <data key="e_eloc">0</data>
      <data key="e_color">#D9D9D9A6</data>
      <data key="e_width">0.5</data>
      <data key="e_lty">1</data>
      <data key="e_weight">100</data>
      <data key="e_arrow.size">0.2</data>
      <data key="e_arrow.width">0.8</data>
    </edge>
    <edge source="n16" target="n59">
      <data key="e_eloc">0</data>
      <data key="e_color">#D9D9D9A6</data>
      <data key="e_width">0.5</data>
      <data key="e_lty">1</data>
      <data key="e_weight">100</data>
      <data key="e_arrow.size">0.2</data>
      <data key="e_arrow.width">0.8</data>
    </edge>
    <edge source="n16" target="n60">
      <data key="e_eloc">0</data>
      <data key="e_color">#D9D9D9A6</data>
      <data key="e_width">0.5</data>
      <data key="e_lty">1</data>
      <data key="e_weight">100</data>
      <data key="e_arrow.size">0.2</data>
      <data key="e_arrow.width">0.8</data>
    </edge>
    <edge source="n17" target="n19">
      <data key="e_eloc">-1</data>
      <data key="e_color">#5CACEEA6</data>
      <data key="e_width">0.5</data>
      <data key="e_lty">1</data>
      <data key="e_weight">100</data>
      <data key="e_arrow.size">0.2</data>
      <data key="e_arrow.width">0.8</data>
    </edge>
    <edge source="n17" target="n21">
      <data key="e_eloc">-1</data>
      <data key="e_color">#5CACEEA6</data>
      <data key="e_width">0.5</data>
      <data key="e_lty">1</data>
      <data key="e_weight">100</data>
      <data key="e_arrow.size">0.2</data>
      <data key="e_arrow.width">0.8</data>
    </edge>
    <edge source="n17" target="n25">
      <data key="e_eloc">-1</data>
      <data key="e_color">#5CACEEA6</data>
      <data key="e_width">0.5</data>
      <data key="e_lty">1</data>
      <data key="e_weight">100</data>
      <data key="e_arrow.size">0.2</data>
      <data key="e_arrow.width">0.8</data>
    </edge>
    <edge source="n17" target="n26">
      <data key="e_eloc">-1</data>
      <data key="e_color">#5CACEEA6</data>
      <data key="e_width">0.5</data>
      <data key="e_lty">1</data>
      <data key="e_weight">100</data>
      <data key="e_arrow.size">0.2</data>
      <data key="e_arrow.width">0.8</data>
    </edge>
    <edge source="n17" target="n27">
      <data key="e_eloc">-1</data>
      <data key="e_color">#5CACEEA6</data>
      <data key="e_width">0.5</data>
      <data key="e_lty">1</data>
      <data key="e_weight">100</data>
      <data key="e_arrow.size">0.2</data>
      <data key="e_arrow.width">0.8</data>
    </edge>
    <edge source="n17" target="n28">
      <data key="e_eloc">-1</data>
      <data key="e_color">#5CACEEA6</data>
      <data key="e_width">0.5</data>
      <data key="e_lty">1</data>
      <data key="e_weight">100</data>
      <data key="e_arrow.size">0.2</data>
      <data key="e_arrow.width">0.8</data>
    </edge>
    <edge source="n17" target="n29">
      <data key="e_eloc">-1</data>
      <data key="e_color">#5CACEEA6</data>
      <data key="e_width">0.5</data>
      <data key="e_lty">1</data>
      <data key="e_weight">100</data>
      <data key="e_arrow.size">0.2</data>
      <data key="e_arrow.width">0.8</data>
    </edge>
    <edge source="n18" target="n29">
      <data key="e_eloc">-1</data>
      <data key="e_color">#5CACEEA6</data>
      <data key="e_width">0.5</data>
      <data key="e_lty">1</data>
      <data key="e_weight">100</data>
      <data key="e_arrow.size">0.2</data>
      <data key="e_arrow.width">0.8</data>
    </edge>
    <edge source="n19" target="n7">
      <data key="e_eloc">-1</data>
      <data key="e_color">#5CACEEA6</data>
      <data key="e_width">0.5</data>
      <data key="e_lty">1</data>
      <data key="e_weight">100</data>
      <data key="e_arrow.size">0.2</data>
      <data key="e_arrow.width">0.8</data>
    </edge>
    <edge source="n19" target="n20">
      <data key="e_eloc">-1</data>
      <data key="e_color">#5CACEEA6</data>
      <data key="e_width">0.5</data>
      <data key="e_lty">1</data>
      <data key="e_weight">100</data>
      <data key="e_arrow.size">0.2</data>
      <data key="e_arrow.width">0.8</data>
    </edge>
    <edge source="n19" target="n22">
      <data key="e_eloc">-1</data>
      <data key="e_color">#5CACEEA6</data>
      <data key="e_width">0.5</data>
      <data key="e_lty">1</data>
      <data key="e_weight">100</data>
      <data key="e_arrow.size">0.2</data>
      <data key="e_arrow.width">0.8</data>
    </edge>
    <edge source="n19" target="n23">
      <data key="e_eloc">-1</data>
      <data key="e_color">#5CACEEA6</data>
      <data key="e_width">0.5</data>
      <data key="e_lty">1</data>
      <data key="e_weight">100</data>
      <data key="e_arrow.size">0.2</data>
      <data key="e_arrow.width">0.8</data>
    </edge>
    <edge source="n19" target="n24">
      <data key="e_eloc">-1</data>
      <data key="e_color">#5CACEEA6</data>
      <data key="e_width">0.5</data>
      <data key="e_lty">1</data>
      <data key="e_weight">100</data>
      <data key="e_arrow.size">0.2</data>
      <data key="e_arrow.width">0.8</data>
    </edge>
    <edge source="n19" target="n66">
      <data key="e_eloc">0</data>
      <data key="e_color">#D9D9D9A6</data>
      <data key="e_width">0.5</data>
      <data key="e_lty">1</data>
      <data key="e_weight">100</data>
      <data key="e_arrow.size">0.2</data>
      <data key="e_arrow.width">0.8</data>
    </edge>
    <edge source="n20" target="n7">
      <data key="e_eloc">-1</data>
      <data key="e_color">#5CACEEA6</data>
      <data key="e_width">0.5</data>
      <data key="e_lty">1</data>
      <data key="e_weight">100</data>
      <data key="e_arrow.size">0.2</data>
      <data key="e_arrow.width">0.8</data>
    </edge>
    <edge source="n20" target="n19">
      <data key="e_eloc">-1</data>
      <data key="e_color">#5CACEEA6</data>
      <data key="e_width">0.5</data>
      <data key="e_lty">1</data>
      <data key="e_weight">100</data>
      <data key="e_arrow.size">0.2</data>
      <data key="e_arrow.width">0.8</data>
    </edge>
    <edge source="n20" target="n21">
      <data key="e_eloc">-1</data>
      <data key="e_color">#5CACEEA6</data>
      <data key="e_width">0.5</data>
      <data key="e_lty">1</data>
      <data key="e_weight">100</data>
      <data key="e_arrow.size">0.2</data>
      <data key="e_arrow.width">0.8</data>
    </edge>
    <edge source="n20" target="n23">
      <data key="e_eloc">-1</data>
      <data key="e_color">#5CACEEA6</data>
      <data key="e_width">0.5</data>
      <data key="e_lty">1</data>
      <data key="e_weight">100</data>
      <data key="e_arrow.size">0.2</data>
      <data key="e_arrow.width">0.8</data>
    </edge>
    <edge source="n20" target="n25">
      <data key="e_eloc">-1</data>
      <data key="e_color">#5CACEEA6</data>
      <data key="e_width">0.5</data>
      <data key="e_lty">1</data>
      <data key="e_weight">100</data>
      <data key="e_arrow.size">0.2</data>
      <data key="e_arrow.width">0.8</data>
    </edge>
    <edge source="n20" target="n26">
      <data key="e_eloc">-1</data>
      <data key="e_color">#5CACEEA6</data>
      <data key="e_width">0.5</data>
      <data key="e_lty">1</data>
      <data key="e_weight">100</data>
      <data key="e_arrow.size">0.2</data>
      <data key="e_arrow.width">0.8</data>
    </edge>
    <edge source="n20" target="n27">
      <data key="e_eloc">-1</data>
      <data key="e_color">#5CACEEA6</data>
      <data key="e_width">0.5</data>
      <data key="e_lty">1</data>
      <data key="e_weight">100</data>
      <data key="e_arrow.size">0.2</data>
      <data key="e_arrow.width">0.8</data>
    </edge>
    <edge source="n20" target="n28">
      <data key="e_eloc">-1</data>
      <data key="e_color">#5CACEEA6</data>
      <data key="e_width">0.5</data>
      <data key="e_lty">1</data>
      <data key="e_weight">100</data>
      <data key="e_arrow.size">0.2</data>
      <data key="e_arrow.width">0.8</data>
    </edge>
    <edge source="n20" target="n29">
      <data key="e_eloc">-1</data>
      <data key="e_color">#5CACEEA6</data>
      <data key="e_width">0.5</data>
      <data key="e_lty">1</data>
      <data key="e_weight">100</data>
      <data key="e_arrow.size">0.2</data>
      <data key="e_arrow.width">0.8</data>
    </edge>
    <edge source="n20" target="n56">
      <data key="e_eloc">0</data>
      <data key="e_color">#D9D9D9A6</data>
      <data key="e_width">0.9</data>
      <data key="e_lty">2</data>
      <data key="e_weight">2.49750187375078e-05</data>
      <data key="e_arrow.size">0.2</data>
      <data key="e_arrow.width">0.8</data>
    </edge>
    <edge source="n20" target="n57">
      <data key="e_eloc">0</data>
      <data key="e_color">#D9D9D9A6</data>
      <data key="e_width">0.9</data>
      <data key="e_lty">2</data>
      <data key="e_weight">2.49750187375078e-05</data>
      <data key="e_arrow.size">0.2</data>
      <data key="e_arrow.width">0.8</data>
    </edge>
    <edge source="n20" target="n148">
      <data key="e_eloc">0</data>
      <data key="e_color">#D9D9D9A6</data>
      <data key="e_width">0.9</data>
      <data key="e_lty">2</data>
      <data key="e_weight">2.49750187375078e-05</data>
      <data key="e_arrow.size">0.2</data>
      <data key="e_arrow.width">0.8</data>
    </edge>
    <edge source="n20" target="n150">
      <data key="e_eloc">0</data>
      <data key="e_color">#D9D9D9A6</data>
      <data key="e_width">0.9</data>
      <data key="e_lty">2</data>
      <data key="e_weight">2.49750187375078e-05</data>
      <data key="e_arrow.size">0.2</data>
      <data key="e_arrow.width">0.8</data>
    </edge>
    <edge source="n21" target="n7">
      <data key="e_eloc">-1</data>
      <data key="e_color">#5CACEEA6</data>
      <data key="e_width">0.5</data>
      <data key="e_lty">1</data>
      <data key="e_weight">100</data>
      <data key="e_arrow.size">0.2</data>
      <data key="e_arrow.width">0.8</data>
    </edge>
    <edge source="n21" target="n20">
      <data key="e_eloc">-1</data>
      <data key="e_color">#5CACEEA6</data>
      <data key="e_width">0.5</data>
      <data key="e_lty">1</data>
      <data key="e_weight">100</data>
      <data key="e_arrow.size">0.2</data>
      <data key="e_arrow.width">0.8</data>
    </edge>
    <edge source="n21" target="n22">
      <data key="e_eloc">-1</data>
      <data key="e_color">#5CACEEA6</data>
      <data key="e_width">0.5</data>
      <data key="e_lty">1</data>
      <data key="e_weight">100</data>
      <data key="e_arrow.size">0.2</data>
      <data key="e_arrow.width">0.8</data>
    </edge>
    <edge source="n21" target="n23">
      <data key="e_eloc">-1</data>
      <data key="e_color">#5CACEEA6</data>
      <data key="e_width">0.5</data>
      <data key="e_lty">1</data>
      <data key="e_weight">100</data>
      <data key="e_arrow.size">0.2</data>
      <data key="e_arrow.width">0.8</data>
    </edge>
    <edge source="n21" target="n24">
      <data key="e_eloc">-1</data>
      <data key="e_color">#5CACEEA6</data>
      <data key="e_width">0.5</data>
      <data key="e_lty">1</data>
      <data key="e_weight">100</data>
      <data key="e_arrow.size">0.2</data>
      <data key="e_arrow.width">0.8</data>
    </edge>
    <edge source="n21" target="n66">
      <data key="e_eloc">0</data>
      <data key="e_color">#D9D9D9A6</data>
      <data key="e_width">0.5</data>
      <data key="e_lty">1</data>
      <data key="e_weight">100</data>
      <data key="e_arrow.size">0.2</data>
      <data key="e_arrow.width">0.8</data>
    </edge>
    <edge source="n22" target="n189">
      <data key="e_eloc">0</data>
      <data key="e_color">#D9D9D9A6</data>
      <data key="e_width">0.5</data>
      <data key="e_lty">1</data>
      <data key="e_weight">100</data>
      <data key="e_arrow.size">0.2</data>
      <data key="e_arrow.width">0.8</data>
    </edge>
    <edge source="n23" target="n238">
      <data key="e_eloc">0</data>
      <data key="e_color">#D9D9D9A6</data>
      <data key="e_width">0.5</data>
      <data key="e_lty">1</data>
      <data key="e_weight">100</data>
      <data key="e_arrow.size">0.2</data>
      <data key="e_arrow.width">0.8</data>
    </edge>
    <edge source="n23" target="n239">
      <data key="e_eloc">0</data>
      <data key="e_color">#D9D9D9A6</data>
      <data key="e_width">0.5</data>
      <data key="e_lty">1</data>
      <data key="e_weight">100</data>
      <data key="e_arrow.size">0.2</data>
      <data key="e_arrow.width">0.8</data>
    </edge>
    <edge source="n24" target="n19">
      <data key="e_eloc">-1</data>
      <data key="e_color">#5CACEEA6</data>
      <data key="e_width">0.5</data>
      <data key="e_lty">1</data>
      <data key="e_weight">100</data>
      <data key="e_arrow.size">0.2</data>
      <data key="e_arrow.width">0.8</data>
    </edge>
    <edge source="n24" target="n21">
      <data key="e_eloc">-1</data>
      <data key="e_color">#5CACEEA6</data>
      <data key="e_width">0.5</data>
      <data key="e_lty">1</data>
      <data key="e_weight">100</data>
      <data key="e_arrow.size">0.2</data>
      <data key="e_arrow.width">0.8</data>
    </edge>
    <edge source="n24" target="n22">
      <data key="e_eloc">-1</data>
      <data key="e_color">#5CACEEA6</data>
      <data key="e_width">0.5</data>
      <data key="e_lty">1</data>
      <data key="e_weight">100</data>
      <data key="e_arrow.size">0.2</data>
      <data key="e_arrow.width">0.8</data>
    </edge>
    <edge source="n24" target="n23">
      <data key="e_eloc">-1</data>
      <data key="e_color">#5CACEEA6</data>
      <data key="e_width">0.5</data>
      <data key="e_lty">1</data>
      <data key="e_weight">100</data>
      <data key="e_arrow.size">0.2</data>
      <data key="e_arrow.width">0.8</data>
    </edge>
    <edge source="n24" target="n25">
      <data key="e_eloc">-1</data>
      <data key="e_color">#5CACEEA6</data>
      <data key="e_width">0.5</data>
      <data key="e_lty">1</data>
      <data key="e_weight">100</data>
      <data key="e_arrow.size">0.2</data>
      <data key="e_arrow.width">0.8</data>
    </edge>
    <edge source="n24" target="n26">
      <data key="e_eloc">-1</data>
      <data key="e_color">#5CACEEA6</data>
      <data key="e_width">0.5</data>
      <data key="e_lty">1</data>
      <data key="e_weight">100</data>
      <data key="e_arrow.size">0.2</data>
      <data key="e_arrow.width">0.8</data>
    </edge>
    <edge source="n24" target="n27">
      <data key="e_eloc">-1</data>
      <data key="e_color">#5CACEEA6</data>
      <data key="e_width">0.5</data>
      <data key="e_lty">1</data>
      <data key="e_weight">100</data>
      <data key="e_arrow.size">0.2</data>
      <data key="e_arrow.width">0.8</data>
    </edge>
    <edge source="n24" target="n28">
      <data key="e_eloc">-1</data>
      <data key="e_color">#5CACEEA6</data>
      <data key="e_width">0.5</data>
      <data key="e_lty">1</data>
      <data key="e_weight">100</data>
      <data key="e_arrow.size">0.2</data>
      <data key="e_arrow.width">0.8</data>
    </edge>
    <edge source="n24" target="n29">
      <data key="e_eloc">-1</data>
      <data key="e_color">#5CACEEA6</data>
      <data key="e_width">0.5</data>
      <data key="e_lty">1</data>
      <data key="e_weight">100</data>
      <data key="e_arrow.size">0.2</data>
      <data key="e_arrow.width">0.8</data>
    </edge>
    <edge source="n24" target="n96">
      <data key="e_eloc">0</data>
      <data key="e_color">#D9D9D9A6</data>
      <data key="e_width">0.5</data>
      <data key="e_lty">1</data>
      <data key="e_weight">100</data>
      <data key="e_arrow.size">0.2</data>
      <data key="e_arrow.width">0.8</data>
    </edge>
    <edge source="n24" target="n137">
      <data key="e_eloc">0</data>
      <data key="e_color">#D9D9D9A6</data>
      <data key="e_width">0.5</data>
      <data key="e_lty">1</data>
      <data key="e_weight">100</data>
      <data key="e_arrow.size">0.2</data>
      <data key="e_arrow.width">0.8</data>
    </edge>
    <edge source="n25" target="n7">
      <data key="e_eloc">-1</data>
      <data key="e_color">#5CACEEA6</data>
      <data key="e_width">0.9</data>
      <data key="e_lty">2</data>
      <data key="e_weight">6.24968751171836e-08</data>
      <data key="e_arrow.size">0.2</data>
      <data key="e_arrow.width">0.8</data>
    </edge>
    <edge source="n25" target="n20">
      <data key="e_eloc">-1</data>
      <data key="e_color">#5CACEEA6</data>
      <data key="e_width">0.9</data>
      <data key="e_lty">2</data>
      <data key="e_weight">9.76501467704654e-08</data>
      <data key="e_arrow.size">0.2</data>
      <data key="e_arrow.width">0.8</data>
    </edge>
    <edge source="n25" target="n22">
      <data key="e_eloc">-1</data>
      <data key="e_color">#5CACEEA6</data>
      <data key="e_width">0.9</data>
      <data key="e_lty">2</data>
      <data key="e_weight">1.89019479990361e-07</data>
      <data key="e_arrow.size">0.2</data>
      <data key="e_arrow.width">0.8</data>
    </edge>
    <edge source="n25" target="n23">
      <data key="e_eloc">-1</data>
      <data key="e_color">#5CACEEA6</data>
      <data key="e_width">0.9</data>
      <data key="e_lty">2</data>
      <data key="e_weight">1.23429359853004e-06</data>
      <data key="e_arrow.size">0.2</data>
      <data key="e_arrow.width">0.8</data>
    </edge>
    <edge source="n25" target="n24">
      <data key="e_eloc">-1</data>
      <data key="e_color">#5CACEEA6</data>
      <data key="e_width">0.9</data>
      <data key="e_lty">2</data>
      <data key="e_weight">1.89019479990361e-07</data>
      <data key="e_arrow.size">0.2</data>
      <data key="e_arrow.width">0.8</data>
    </edge>
    <edge source="n25" target="n31">
      <data key="e_eloc">0</data>
      <data key="e_color">#D9D9D9A6</data>
      <data key="e_width">0.9</data>
      <data key="e_lty">2</data>
      <data key="e_weight">6.2468761714845e-06</data>
      <data key="e_arrow.size">0.2</data>
      <data key="e_arrow.width">0.8</data>
    </edge>
    <edge source="n25" target="n47">
      <data key="e_eloc">0</data>
      <data key="e_color">#D9D9D9A6</data>
      <data key="e_width">0.5</data>
      <data key="e_lty">1</data>
      <data key="e_weight">100</data>
      <data key="e_arrow.size">0.2</data>
      <data key="e_arrow.width">0.8</data>
    </edge>
    <edge source="n25" target="n48">
      <data key="e_eloc">0</data>
      <data key="e_color">#D9D9D9A6</data>
      <data key="e_width">0.5</data>
      <data key="e_lty">1</data>
      <data key="e_weight">100</data>
      <data key="e_arrow.size">0.2</data>
      <data key="e_arrow.width">0.8</data>
    </edge>
    <edge source="n25" target="n66">
      <data key="e_eloc">0</data>
      <data key="e_color">#D9D9D9A6</data>
      <data key="e_width">0.5</data>
      <data key="e_lty">1</data>
      <data key="e_weight">100</data>
      <data key="e_arrow.size">0.2</data>
      <data key="e_arrow.width">0.8</data>
    </edge>
    <edge source="n25" target="n173">
      <data key="e_eloc">0</data>
      <data key="e_color">#D9D9D9A6</data>
      <data key="e_width">0.5</data>
      <data key="e_lty">1</data>
      <data key="e_weight">100</data>
      <data key="e_arrow.size">0.2</data>
      <data key="e_arrow.width">0.8</data>
    </edge>
    <edge source="n25" target="n175">
      <data key="e_eloc">0</data>
      <data key="e_color">#D9D9D9A6</data>
      <data key="e_width">0.5</data>
      <data key="e_lty">1</data>
      <data key="e_weight">100</data>
      <data key="e_arrow.size">0.2</data>
      <data key="e_arrow.width">0.8</data>
    </edge>
    <edge source="n25" target="n187">
      <data key="e_eloc">0</data>
      <data key="e_color">#D9D9D9A6</data>
      <data key="e_width">0.9</data>
      <data key="e_lty">2</data>
      <data key="e_weight">2.49750187375078e-05</data>
      <data key="e_arrow.size">0.2</data>
      <data key="e_arrow.width">0.8</data>
    </edge>
    <edge source="n26" target="n7">
      <data key="e_eloc">-1</data>
      <data key="e_color">#5CACEEA6</data>
      <data key="e_width">0.9</data>
      <data key="e_lty">2</data>
      <data key="e_weight">6.24968751171836e-08</data>
      <data key="e_arrow.size">0.2</data>
      <data key="e_arrow.width">0.8</data>
    </edge>
    <edge source="n26" target="n20">
      <data key="e_eloc">-1</data>
      <data key="e_color">#5CACEEA6</data>
      <data key="e_width">0.9</data>
      <data key="e_lty">2</data>
      <data key="e_weight">9.76501467704654e-08</data>
      <data key="e_arrow.size">0.2</data>
      <data key="e_arrow.width">0.8</data>
    </edge>
    <edge source="n26" target="n22">
      <data key="e_eloc">-1</data>
      <data key="e_color">#5CACEEA6</data>
      <data key="e_width">0.9</data>
      <data key="e_lty">2</data>
      <data key="e_weight">1.89019479990361e-07</data>
      <data key="e_arrow.size">0.2</data>
      <data key="e_arrow.width">0.8</data>
    </edge>
    <edge source="n26" target="n23">
      <data key="e_eloc">-1</data>
      <data key="e_color">#5CACEEA6</data>
      <data key="e_width">0.9</data>
      <data key="e_lty">2</data>
      <data key="e_weight">1.23429359853004e-06</data>
      <data key="e_arrow.size">0.2</data>
      <data key="e_arrow.width">0.8</data>
    </edge>
    <edge source="n26" target="n24">
      <data key="e_eloc">-1</data>
      <data key="e_color">#5CACEEA6</data>
      <data key="e_width">0.9</data>
      <data key="e_lty">2</data>
      <data key="e_weight">1.89019479990361e-07</data>
      <data key="e_arrow.size">0.2</data>
      <data key="e_arrow.width">0.8</data>
    </edge>
    <edge source="n26" target="n31">
      <data key="e_eloc">0</data>
      <data key="e_color">#D9D9D9A6</data>
      <data key="e_width">0.9</data>
      <data key="e_lty">2</data>
      <data key="e_weight">6.2468761714845e-06</data>
      <data key="e_arrow.size">0.2</data>
      <data key="e_arrow.width">0.8</data>
    </edge>
    <edge source="n26" target="n66">
      <data key="e_eloc">0</data>
      <data key="e_color">#D9D9D9A6</data>
      <data key="e_width">0.5</data>
      <data key="e_lty">1</data>
      <data key="e_weight">100</data>
      <data key="e_arrow.size">0.2</data>
      <data key="e_arrow.width">0.8</data>
    </edge>
    <edge source="n26" target="n187">
      <data key="e_eloc">0</data>
      <data key="e_color">#D9D9D9A6</data>
      <data key="e_width">0.9</data>
      <data key="e_lty">2</data>
      <data key="e_weight">2.49750187375078e-05</data>
      <data key="e_arrow.size">0.2</data>
      <data key="e_arrow.width">0.8</data>
    </edge>
    <edge source="n27" target="n7">
      <data key="e_eloc">-1</data>
      <data key="e_color">#5CACEEA6</data>
      <data key="e_width">0.9</data>
      <data key="e_lty">2</data>
      <data key="e_weight">6.24968751171836e-08</data>
      <data key="e_arrow.size">0.2</data>
      <data key="e_arrow.width">0.8</data>
    </edge>
    <edge source="n27" target="n20">
      <data key="e_eloc">-1</data>
      <data key="e_color">#5CACEEA6</data>
      <data key="e_width">0.9</data>
      <data key="e_lty">2</data>
      <data key="e_weight">9.76501467704654e-08</data>
      <data key="e_arrow.size">0.2</data>
      <data key="e_arrow.width">0.8</data>
    </edge>
    <edge source="n27" target="n22">
      <data key="e_eloc">-1</data>
      <data key="e_color">#5CACEEA6</data>
      <data key="e_width">0.9</data>
      <data key="e_lty">2</data>
      <data key="e_weight">1.89019479990361e-07</data>
      <data key="e_arrow.size">0.2</data>
      <data key="e_arrow.width">0.8</data>
    </edge>
    <edge source="n27" target="n23">
      <data key="e_eloc">-1</data>
      <data key="e_color">#5CACEEA6</data>
      <data key="e_width">0.9</data>
      <data key="e_lty">2</data>
      <data key="e_weight">1.23429359853004e-06</data>
      <data key="e_arrow.size">0.2</data>
      <data key="e_arrow.width">0.8</data>
    </edge>
    <edge source="n27" target="n24">
      <data key="e_eloc">-1</data>
      <data key="e_color">#5CACEEA6</data>
      <data key="e_width">0.9</data>
      <data key="e_lty">2</data>
      <data key="e_weight">1.89019479990361e-07</data>
      <data key="e_arrow.size">0.2</data>
      <data key="e_arrow.width">0.8</data>
    </edge>
    <edge source="n27" target="n31">
      <data key="e_eloc">0</data>
      <data key="e_color">#D9D9D9A6</data>
      <data key="e_width">0.9</data>
      <data key="e_lty">2</data>
      <data key="e_weight">6.2468761714845e-06</data>
      <data key="e_arrow.size">0.2</data>
      <data key="e_arrow.width">0.8</data>
    </edge>
    <edge source="n27" target="n47">
      <data key="e_eloc">0</data>
      <data key="e_color">#D9D9D9A6</data>
      <data key="e_width">0.5</data>
      <data key="e_lty">1</data>
      <data key="e_weight">100</data>
      <data key="e_arrow.size">0.2</data>
      <data key="e_arrow.width">0.8</data>
    </edge>
    <edge source="n27" target="n48">
      <data key="e_eloc">0</data>
      <data key="e_color">#D9D9D9A6</data>
      <data key="e_width">0.5</data>
      <data key="e_lty">1</data>
      <data key="e_weight">100</data>
      <data key="e_arrow.size">0.2</data>
      <data key="e_arrow.width">0.8</data>
    </edge>
    <edge source="n27" target="n66">
      <data key="e_eloc">0</data>
      <data key="e_color">#D9D9D9A6</data>
      <data key="e_width">0.5</data>
      <data key="e_lty">1</data>
      <data key="e_weight">100</data>
      <data key="e_arrow.size">0.2</data>
      <data key="e_arrow.width">0.8</data>
    </edge>
    <edge source="n27" target="n173">
      <data key="e_eloc">0</data>
      <data key="e_color">#D9D9D9A6</data>
      <data key="e_width">0.5</data>
      <data key="e_lty">1</data>
      <data key="e_weight">100</data>
      <data key="e_arrow.size">0.2</data>
      <data key="e_arrow.width">0.8</data>
    </edge>
    <edge source="n27" target="n175">
      <data key="e_eloc">0</data>
      <data key="e_color">#D9D9D9A6</data>
      <data key="e_width">0.5</data>
      <data key="e_lty">1</data>
      <data key="e_weight">100</data>
      <data key="e_arrow.size">0.2</data>
      <data key="e_arrow.width">0.8</data>
    </edge>
    <edge source="n27" target="n187">
      <data key="e_eloc">0</data>
      <data key="e_color">#D9D9D9A6</data>
      <data key="e_width">0.9</data>
      <data key="e_lty">2</data>
      <data key="e_weight">2.49750187375078e-05</data>
      <data key="e_arrow.size">0.2</data>
      <data key="e_arrow.width">0.8</data>
    </edge>
    <edge source="n28" target="n7">
      <data key="e_eloc">-1</data>
      <data key="e_color">#5CACEEA6</data>
      <data key="e_width">0.9</data>
      <data key="e_lty">2</data>
      <data key="e_weight">6.24968751171836e-08</data>
      <data key="e_arrow.size">0.2</data>
      <data key="e_arrow.width">0.8</data>
    </edge>
    <edge source="n28" target="n20">
      <data key="e_eloc">-1</data>
      <data key="e_color">#5CACEEA6</data>
      <data key="e_width">0.9</data>
      <data key="e_lty">2</data>
      <data key="e_weight">9.76501467704654e-08</data>
      <data key="e_arrow.size">0.2</data>
      <data key="e_arrow.width">0.8</data>
    </edge>
    <edge source="n28" target="n22">
      <data key="e_eloc">-1</data>
      <data key="e_color">#5CACEEA6</data>
      <data key="e_width">0.9</data>
      <data key="e_lty">2</data>
      <data key="e_weight">1.89019479990361e-07</data>
      <data key="e_arrow.size">0.2</data>
      <data key="e_arrow.width">0.8</data>
    </edge>
    <edge source="n28" target="n23">
      <data key="e_eloc">-1</data>
      <data key="e_color">#5CACEEA6</data>
      <data key="e_width">0.9</data>
      <data key="e_lty">2</data>
      <data key="e_weight">1.23429359853004e-06</data>
      <data key="e_arrow.size">0.2</data>
      <data key="e_arrow.width">0.8</data>
    </edge>
    <edge source="n28" target="n24">
      <data key="e_eloc">-1</data>
      <data key="e_color">#5CACEEA6</data>
      <data key="e_width">0.9</data>
      <data key="e_lty">2</data>
      <data key="e_weight">1.89019479990361e-07</data>
      <data key="e_arrow.size">0.2</data>
      <data key="e_arrow.width">0.8</data>
    </edge>
    <edge source="n28" target="n31">
      <data key="e_eloc">0</data>
      <data key="e_color">#D9D9D9A6</data>
      <data key="e_width">0.9</data>
      <data key="e_lty">2</data>
      <data key="e_weight">6.2468761714845e-06</data>
      <data key="e_arrow.size">0.2</data>
      <data key="e_arrow.width">0.8</data>
    </edge>
    <edge source="n28" target="n66">
      <data key="e_eloc">0</data>
      <data key="e_color">#D9D9D9A6</data>
      <data key="e_width">0.5</data>
      <data key="e_lty">1</data>
      <data key="e_weight">100</data>
      <data key="e_arrow.size">0.2</data>
      <data key="e_arrow.width">0.8</data>
    </edge>
    <edge source="n29" target="n7">
      <data key="e_eloc">-1</data>
      <data key="e_color">#5CACEEA6</data>
      <data key="e_width">0.9</data>
      <data key="e_lty">2</data>
      <data key="e_weight">6.24968751171836e-08</data>
      <data key="e_arrow.size">0.2</data>
      <data key="e_arrow.width">0.8</data>
    </edge>
    <edge source="n29" target="n14">
      <data key="e_eloc">0</data>
      <data key="e_color">#D9D9D9A6</data>
      <data key="e_width">0.5</data>
      <data key="e_lty">1</data>
      <data key="e_weight">100</data>
      <data key="e_arrow.size">0.2</data>
      <data key="e_arrow.width">0.8</data>
    </edge>
    <edge source="n29" target="n16">
      <data key="e_eloc">0</data>
      <data key="e_color">#D9D9D9A6</data>
      <data key="e_width">0.5</data>
      <data key="e_lty">1</data>
      <data key="e_weight">100</data>
      <data key="e_arrow.size">0.2</data>
      <data key="e_arrow.width">0.8</data>
    </edge>
    <edge source="n29" target="n20">
      <data key="e_eloc">-1</data>
      <data key="e_color">#5CACEEA6</data>
      <data key="e_width">0.9</data>
      <data key="e_lty">2</data>
      <data key="e_weight">9.76501467704654e-08</data>
      <data key="e_arrow.size">0.2</data>
      <data key="e_arrow.width">0.8</data>
    </edge>
    <edge source="n29" target="n22">
      <data key="e_eloc">-1</data>
      <data key="e_color">#5CACEEA6</data>
      <data key="e_width">0.9</data>
      <data key="e_lty">2</data>
      <data key="e_weight">1.89019479990361e-07</data>
      <data key="e_arrow.size">0.2</data>
      <data key="e_arrow.width">0.8</data>
    </edge>
    <edge source="n29" target="n23">
      <data key="e_eloc">-1</data>
      <data key="e_color">#5CACEEA6</data>
      <data key="e_width">0.9</data>
      <data key="e_lty">2</data>
      <data key="e_weight">1.23429359853004e-06</data>
      <data key="e_arrow.size">0.2</data>
      <data key="e_arrow.width">0.8</data>
    </edge>
    <edge source="n29" target="n24">
      <data key="e_eloc">-1</data>
      <data key="e_color">#5CACEEA6</data>
      <data key="e_width">0.9</data>
      <data key="e_lty">2</data>
      <data key="e_weight">1.89019479990361e-07</data>
      <data key="e_arrow.size">0.2</data>
      <data key="e_arrow.width">0.8</data>
    </edge>
    <edge source="n29" target="n31">
      <data key="e_eloc">0</data>
      <data key="e_color">#D9D9D9A6</data>
      <data key="e_width">0.9</data>
      <data key="e_lty">2</data>
      <data key="e_weight">6.2468761714845e-06</data>
      <data key="e_arrow.size">0.2</data>
      <data key="e_arrow.width">0.8</data>
    </edge>
    <edge source="n29" target="n47">
      <data key="e_eloc">0</data>
      <data key="e_color">#D9D9D9A6</data>
      <data key="e_width">0.5</data>
      <data key="e_lty">1</data>
      <data key="e_weight">100</data>
      <data key="e_arrow.size">0.2</data>
      <data key="e_arrow.width">0.8</data>
    </edge>
    <edge source="n29" target="n48">
      <data key="e_eloc">0</data>
      <data key="e_color">#D9D9D9A6</data>
      <data key="e_width">0.5</data>
      <data key="e_lty">1</data>
      <data key="e_weight">100</data>
      <data key="e_arrow.size">0.2</data>
      <data key="e_arrow.width">0.8</data>
    </edge>
    <edge source="n29" target="n66">
      <data key="e_eloc">0</data>
      <data key="e_color">#D9D9D9A6</data>
      <data key="e_width">0.5</data>
      <data key="e_lty">1</data>
      <data key="e_weight">100</data>
      <data key="e_arrow.size">0.2</data>
      <data key="e_arrow.width">0.8</data>
    </edge>
    <edge source="n29" target="n117">
      <data key="e_eloc">0</data>
      <data key="e_color">#D9D9D9A6</data>
      <data key="e_width">0.5</data>
      <data key="e_lty">1</data>
      <data key="e_weight">100</data>
      <data key="e_arrow.size">0.2</data>
      <data key="e_arrow.width">0.8</data>
    </edge>
    <edge source="n29" target="n118">
      <data key="e_eloc">0</data>
      <data key="e_color">#D9D9D9A6</data>
      <data key="e_width">0.5</data>
      <data key="e_lty">1</data>
      <data key="e_weight">100</data>
      <data key="e_arrow.size">0.2</data>
      <data key="e_arrow.width">0.8</data>
    </edge>
    <edge source="n29" target="n141">
      <data key="e_eloc">0</data>
      <data key="e_color">#D9D9D9A6</data>
      <data key="e_width">0.5</data>
      <data key="e_lty">1</data>
      <data key="e_weight">100</data>
      <data key="e_arrow.size">0.2</data>
      <data key="e_arrow.width">0.8</data>
    </edge>
    <edge source="n29" target="n173">
      <data key="e_eloc">0</data>
      <data key="e_color">#D9D9D9A6</data>
      <data key="e_width">0.5</data>
      <data key="e_lty">1</data>
      <data key="e_weight">100</data>
      <data key="e_arrow.size">0.2</data>
      <data key="e_arrow.width">0.8</data>
    </edge>
    <edge source="n29" target="n175">
      <data key="e_eloc">0</data>
      <data key="e_color">#D9D9D9A6</data>
      <data key="e_width">0.5</data>
      <data key="e_lty">1</data>
      <data key="e_weight">100</data>
      <data key="e_arrow.size">0.2</data>
      <data key="e_arrow.width">0.8</data>
    </edge>
    <edge source="n29" target="n195">
      <data key="e_eloc">0</data>
      <data key="e_color">#D9D9D9A6</data>
      <data key="e_width">0.5</data>
      <data key="e_lty">1</data>
      <data key="e_weight">100</data>
      <data key="e_arrow.size">0.2</data>
      <data key="e_arrow.width">0.8</data>
    </edge>
    <edge source="n29" target="n196">
      <data key="e_eloc">0</data>
      <data key="e_color">#D9D9D9A6</data>
      <data key="e_width">0.5</data>
      <data key="e_lty">1</data>
      <data key="e_weight">100</data>
      <data key="e_arrow.size">0.2</data>
      <data key="e_arrow.width">0.8</data>
    </edge>
    <edge source="n29" target="n246">
      <data key="e_eloc">0</data>
      <data key="e_color">#D9D9D9A6</data>
      <data key="e_width">0.5</data>
      <data key="e_lty">1</data>
      <data key="e_weight">100</data>
      <data key="e_arrow.size">0.2</data>
      <data key="e_arrow.width">0.8</data>
    </edge>
    <edge source="n30" target="n22">
      <data key="e_eloc">-1</data>
      <data key="e_color">#5CACEEA6</data>
      <data key="e_width">0.5</data>
      <data key="e_lty">1</data>
      <data key="e_weight">100</data>
      <data key="e_arrow.size">0.2</data>
      <data key="e_arrow.width">0.8</data>
    </edge>
    <edge source="n30" target="n23">
      <data key="e_eloc">-1</data>
      <data key="e_color">#5CACEEA6</data>
      <data key="e_width">0.5</data>
      <data key="e_lty">1</data>
      <data key="e_weight">100</data>
      <data key="e_arrow.size">0.2</data>
      <data key="e_arrow.width">0.8</data>
    </edge>
    <edge source="n30" target="n29">
      <data key="e_eloc">-1</data>
      <data key="e_color">#5CACEEA6</data>
      <data key="e_width">0.5</data>
      <data key="e_lty">1</data>
      <data key="e_weight">100</data>
      <data key="e_arrow.size">0.2</data>
      <data key="e_arrow.width">0.8</data>
    </edge>
    <edge source="n30" target="n48">
      <data key="e_eloc">0</data>
      <data key="e_color">#D9D9D9A6</data>
      <data key="e_width">0.9</data>
      <data key="e_lty">2</data>
      <data key="e_weight">6.2468761714845e-06</data>
      <data key="e_arrow.size">0.2</data>
      <data key="e_arrow.width">0.8</data>
    </edge>
    <edge source="n30" target="n206">
      <data key="e_eloc">0</data>
      <data key="e_color">#D9D9D9A6</data>
      <data key="e_width">0.5</data>
      <data key="e_lty">1</data>
      <data key="e_weight">100</data>
      <data key="e_arrow.size">0.2</data>
      <data key="e_arrow.width">0.8</data>
    </edge>
    <edge source="n31" target="n22">
      <data key="e_eloc">0</data>
      <data key="e_color">#D9D9D9A6</data>
      <data key="e_width">0.5</data>
      <data key="e_lty">1</data>
      <data key="e_weight">100</data>
      <data key="e_arrow.size">0.2</data>
      <data key="e_arrow.width">0.8</data>
    </edge>
    <edge source="n31" target="n25">
      <data key="e_eloc">0</data>
      <data key="e_color">#D9D9D9A6</data>
      <data key="e_width">0.5</data>
      <data key="e_lty">1</data>
      <data key="e_weight">100</data>
      <data key="e_arrow.size">0.2</data>
      <data key="e_arrow.width">0.8</data>
    </edge>
    <edge source="n31" target="n26">
      <data key="e_eloc">0</data>
      <data key="e_color">#D9D9D9A6</data>
      <data key="e_width">0.5</data>
      <data key="e_lty">1</data>
      <data key="e_weight">100</data>
      <data key="e_arrow.size">0.2</data>
      <data key="e_arrow.width">0.8</data>
    </edge>
    <edge source="n31" target="n27">
      <data key="e_eloc">0</data>
      <data key="e_color">#D9D9D9A6</data>
      <data key="e_width">0.5</data>
      <data key="e_lty">1</data>
      <data key="e_weight">100</data>
      <data key="e_arrow.size">0.2</data>
      <data key="e_arrow.width">0.8</data>
    </edge>
    <edge source="n31" target="n28">
      <data key="e_eloc">0</data>
      <data key="e_color">#D9D9D9A6</data>
      <data key="e_width">0.5</data>
      <data key="e_lty">1</data>
      <data key="e_weight">100</data>
      <data key="e_arrow.size">0.2</data>
      <data key="e_arrow.width">0.8</data>
    </edge>
    <edge source="n31" target="n29">
      <data key="e_eloc">0</data>
      <data key="e_color">#D9D9D9A6</data>
      <data key="e_width">0.5</data>
      <data key="e_lty">1</data>
      <data key="e_weight">100</data>
      <data key="e_arrow.size">0.2</data>
      <data key="e_arrow.width">0.8</data>
    </edge>
    <edge source="n31" target="n33">
      <data key="e_eloc">0</data>
      <data key="e_color">#D9D9D9A6</data>
      <data key="e_width">0.5</data>
      <data key="e_lty">1</data>
      <data key="e_weight">100</data>
      <data key="e_arrow.size">0.2</data>
      <data key="e_arrow.width">0.8</data>
    </edge>
    <edge source="n31" target="n45">
      <data key="e_eloc">0</data>
      <data key="e_color">#D9D9D9A6</data>
      <data key="e_width">0.5</data>
      <data key="e_lty">1</data>
      <data key="e_weight">100</data>
      <data key="e_arrow.size">0.2</data>
      <data key="e_arrow.width">0.8</data>
    </edge>
    <edge source="n31" target="n50">
      <data key="e_eloc">0</data>
      <data key="e_color">#D9D9D9A6</data>
      <data key="e_width">0.5</data>
      <data key="e_lty">1</data>
      <data key="e_weight">100</data>
      <data key="e_arrow.size">0.2</data>
      <data key="e_arrow.width">0.8</data>
    </edge>
    <edge source="n31" target="n51">
      <data key="e_eloc">0</data>
      <data key="e_color">#D9D9D9A6</data>
      <data key="e_width">0.5</data>
      <data key="e_lty">1</data>
      <data key="e_weight">100</data>
      <data key="e_arrow.size">0.2</data>
      <data key="e_arrow.width">0.8</data>
    </edge>
    <edge source="n31" target="n55">
      <data key="e_eloc">0</data>
      <data key="e_color">#D9D9D9A6</data>
      <data key="e_width">0.5</data>
      <data key="e_lty">1</data>
      <data key="e_weight">100</data>
      <data key="e_arrow.size">0.2</data>
      <data key="e_arrow.width">0.8</data>
    </edge>
    <edge source="n32" target="n33">
      <data key="e_eloc">0</data>
      <data key="e_color">#D9D9D9A6</data>
      <data key="e_width">0.5</data>
      <data key="e_lty">1</data>
      <data key="e_weight">100</data>
      <data key="e_arrow.size">0.2</data>
      <data key="e_arrow.width">0.8</data>
    </edge>
    <edge source="n32" target="n45">
      <data key="e_eloc">0</data>
      <data key="e_color">#D9D9D9A6</data>
      <data key="e_width">0.5</data>
      <data key="e_lty">1</data>
      <data key="e_weight">100</data>
      <data key="e_arrow.size">0.2</data>
      <data key="e_arrow.width">0.8</data>
    </edge>
    <edge source="n32" target="n148">
      <data key="e_eloc">0</data>
      <data key="e_color">#D9D9D9A6</data>
      <data key="e_width">0.9</data>
      <data key="e_lty">2</data>
      <data key="e_weight">2.49750187375078e-05</data>
      <data key="e_arrow.size">0.2</data>
      <data key="e_arrow.width">0.8</data>
    </edge>
    <edge source="n32" target="n150">
      <data key="e_eloc">0</data>
      <data key="e_color">#D9D9D9A6</data>
      <data key="e_width">0.9</data>
      <data key="e_lty">2</data>
      <data key="e_weight">2.49750187375078e-05</data>
      <data key="e_arrow.size">0.2</data>
      <data key="e_arrow.width">0.8</data>
    </edge>
    <edge source="n33" target="n14">
      <data key="e_eloc">0</data>
      <data key="e_color">#D9D9D9A6</data>
      <data key="e_width">0.5</data>
      <data key="e_lty">1</data>
      <data key="e_weight">100</data>
      <data key="e_arrow.size">0.2</data>
      <data key="e_arrow.width">0.8</data>
    </edge>
    <edge source="n33" target="n15">
      <data key="e_eloc">0</data>
      <data key="e_color">#D9D9D9A6</data>
      <data key="e_width">0.5</data>
      <data key="e_lty">1</data>
      <data key="e_weight">100</data>
      <data key="e_arrow.size">0.2</data>
      <data key="e_arrow.width">0.8</data>
    </edge>
    <edge source="n33" target="n16">
      <data key="e_eloc">0</data>
      <data key="e_color">#D9D9D9A6</data>
      <data key="e_width">0.5</data>
      <data key="e_lty">1</data>
      <data key="e_weight">100</data>
      <data key="e_arrow.size">0.2</data>
      <data key="e_arrow.width">0.8</data>
    </edge>
    <edge source="n33" target="n31">
      <data key="e_eloc">0</data>
      <data key="e_color">#D9D9D9A6</data>
      <data key="e_width">0.5</data>
      <data key="e_lty">1</data>
      <data key="e_weight">100</data>
      <data key="e_arrow.size">0.2</data>
      <data key="e_arrow.width">0.8</data>
    </edge>
    <edge source="n33" target="n32">
      <data key="e_eloc">0</data>
      <data key="e_color">#D9D9D9A6</data>
      <data key="e_width">0.5</data>
      <data key="e_lty">1</data>
      <data key="e_weight">100</data>
      <data key="e_arrow.size">0.2</data>
      <data key="e_arrow.width">0.8</data>
    </edge>
    <edge source="n33" target="n34">
      <data key="e_eloc">0</data>
      <data key="e_color">#D9D9D9A6</data>
      <data key="e_width">0.5</data>
      <data key="e_lty">1</data>
      <data key="e_weight">100</data>
      <data key="e_arrow.size">0.2</data>
      <data key="e_arrow.width">0.8</data>
    </edge>
    <edge source="n33" target="n35">
      <data key="e_eloc">0</data>
      <data key="e_color">#D9D9D9A6</data>
      <data key="e_width">0.5</data>
      <data key="e_lty">1</data>
      <data key="e_weight">100</data>
      <data key="e_arrow.size">0.2</data>
      <data key="e_arrow.width">0.8</data>
    </edge>
    <edge source="n33" target="n36">
      <data key="e_eloc">0</data>
      <data key="e_color">#D9D9D9A6</data>
      <data key="e_width">0.5</data>
      <data key="e_lty">1</data>
      <data key="e_weight">100</data>
      <data key="e_arrow.size">0.2</data>
      <data key="e_arrow.width">0.8</data>
    </edge>
    <edge source="n33" target="n37">
      <data key="e_eloc">0</data>
      <data key="e_color">#D9D9D9A6</data>
      <data key="e_width">0.5</data>
      <data key="e_lty">1</data>
      <data key="e_weight">100</data>
      <data key="e_arrow.size">0.2</data>
      <data key="e_arrow.width">0.8</data>
    </edge>
    <edge source="n33" target="n38">
      <data key="e_eloc">0</data>
      <data key="e_color">#D9D9D9A6</data>
      <data key="e_width">0.5</data>
      <data key="e_lty">1</data>
      <data key="e_weight">100</data>
      <data key="e_arrow.size">0.2</data>
      <data key="e_arrow.width">0.8</data>
    </edge>
    <edge source="n33" target="n39">
      <data key="e_eloc">0</data>
      <data key="e_color">#D9D9D9A6</data>
      <data key="e_width">0.5</data>
      <data key="e_lty">1</data>
      <data key="e_weight">100</data>
      <data key="e_arrow.size">0.2</data>
      <data key="e_arrow.width">0.8</data>
    </edge>
    <edge source="n33" target="n40">
      <data key="e_eloc">0</data>
      <data key="e_color">#D9D9D9A6</data>
      <data key="e_width">0.5</data>
      <data key="e_lty">1</data>
      <data key="e_weight">100</data>
      <data key="e_arrow.size">0.2</data>
      <data key="e_arrow.width">0.8</data>
    </edge>
    <edge source="n33" target="n41">
      <data key="e_eloc">0</data>
      <data key="e_color">#D9D9D9A6</data>
      <data key="e_width">0.5</data>
      <data key="e_lty">1</data>
      <data key="e_weight">100</data>
      <data key="e_arrow.size">0.2</data>
      <data key="e_arrow.width">0.8</data>
    </edge>
    <edge source="n33" target="n42">
      <data key="e_eloc">0</data>
      <data key="e_color">#D9D9D9A6</data>
      <data key="e_width">0.5</data>
      <data key="e_lty">1</data>
      <data key="e_weight">100</data>
      <data key="e_arrow.size">0.2</data>
      <data key="e_arrow.width">0.8</data>
    </edge>
    <edge source="n33" target="n43">
      <data key="e_eloc">0</data>
      <data key="e_color">#D9D9D9A6</data>
      <data key="e_width">0.5</data>
      <data key="e_lty">1</data>
      <data key="e_weight">100</data>
      <data key="e_arrow.size">0.2</data>
      <data key="e_arrow.width">0.8</data>
    </edge>
    <edge source="n33" target="n44">
      <data key="e_eloc">0</data>
      <data key="e_color">#D9D9D9A6</data>
      <data key="e_width">0.5</data>
      <data key="e_lty">1</data>
      <data key="e_weight">100</data>
      <data key="e_arrow.size">0.2</data>
      <data key="e_arrow.width">0.8</data>
    </edge>
    <edge source="n33" target="n45">
      <data key="e_eloc">0</data>
      <data key="e_color">#D9D9D9A6</data>
      <data key="e_width">0.5</data>
      <data key="e_lty">1</data>
      <data key="e_weight">100</data>
      <data key="e_arrow.size">0.2</data>
      <data key="e_arrow.width">0.8</data>
    </edge>
    <edge source="n33" target="n46">
      <data key="e_eloc">0</data>
      <data key="e_color">#D9D9D9A6</data>
      <data key="e_width">0.5</data>
      <data key="e_lty">1</data>
      <data key="e_weight">100</data>
      <data key="e_arrow.size">0.2</data>
      <data key="e_arrow.width">0.8</data>
    </edge>
    <edge source="n33" target="n54">
      <data key="e_eloc">0</data>
      <data key="e_color">#D9D9D9A6</data>
      <data key="e_width">0.5</data>
      <data key="e_lty">1</data>
      <data key="e_weight">100</data>
      <data key="e_arrow.size">0.2</data>
      <data key="e_arrow.width">0.8</data>
    </edge>
    <edge source="n33" target="n55">
      <data key="e_eloc">0</data>
      <data key="e_color">#D9D9D9A6</data>
      <data key="e_width">0.5</data>
      <data key="e_lty">1</data>
      <data key="e_weight">100</data>
      <data key="e_arrow.size">0.2</data>
      <data key="e_arrow.width">0.8</data>
    </edge>
    <edge source="n33" target="n56">
      <data key="e_eloc">0</data>
      <data key="e_color">#D9D9D9A6</data>
      <data key="e_width">0.5</data>
      <data key="e_lty">1</data>
      <data key="e_weight">100</data>
      <data key="e_arrow.size">0.2</data>
      <data key="e_arrow.width">0.8</data>
    </edge>
    <edge source="n33" target="n57">
      <data key="e_eloc">0</data>
      <data key="e_color">#D9D9D9A6</data>
      <data key="e_width">0.5</data>
      <data key="e_lty">1</data>
      <data key="e_weight">100</data>
      <data key="e_arrow.size">0.2</data>
      <data key="e_arrow.width">0.8</data>
    </edge>
    <edge source="n33" target="n61">
      <data key="e_eloc">0</data>
      <data key="e_color">#D9D9D9A6</data>
      <data key="e_width">0.5</data>
      <data key="e_lty">1</data>
      <data key="e_weight">100</data>
      <data key="e_arrow.size">0.2</data>
      <data key="e_arrow.width">0.8</data>
    </edge>
    <edge source="n33" target="n72">
      <data key="e_eloc">0</data>
      <data key="e_color">#D9D9D9A6</data>
      <data key="e_width">0.5</data>
      <data key="e_lty">1</data>
      <data key="e_weight">100</data>
      <data key="e_arrow.size">0.2</data>
      <data key="e_arrow.width">0.8</data>
    </edge>
    <edge source="n33" target="n73">
      <data key="e_eloc">0</data>
      <data key="e_color">#D9D9D9A6</data>
      <data key="e_width">0.5</data>
      <data key="e_lty">1</data>
      <data key="e_weight">100</data>
      <data key="e_arrow.size">0.2</data>
      <data key="e_arrow.width">0.8</data>
    </edge>
    <edge source="n33" target="n74">
      <data key="e_eloc">0</data>
      <data key="e_color">#D9D9D9A6</data>
      <data key="e_width">0.5</data>
      <data key="e_lty">1</data>
      <data key="e_weight">100</data>
      <data key="e_arrow.size">0.2</data>
      <data key="e_arrow.width">0.8</data>
    </edge>
    <edge source="n33" target="n75">
      <data key="e_eloc">0</data>
      <data key="e_color">#D9D9D9A6</data>
      <data key="e_width">0.5</data>
      <data key="e_lty">1</data>
      <data key="e_weight">100</data>
      <data key="e_arrow.size">0.2</data>
      <data key="e_arrow.width">0.8</data>
    </edge>
    <edge source="n33" target="n76">
      <data key="e_eloc">0</data>
      <data key="e_color">#D9D9D9A6</data>
      <data key="e_width">0.5</data>
      <data key="e_lty">1</data>
      <data key="e_weight">100</data>
      <data key="e_arrow.size">0.2</data>
      <data key="e_arrow.width">0.8</data>
    </edge>
    <edge source="n33" target="n77">
      <data key="e_eloc">0</data>
      <data key="e_color">#D9D9D9A6</data>
      <data key="e_width">0.5</data>
      <data key="e_lty">1</data>
      <data key="e_weight">100</data>
      <data key="e_arrow.size">0.2</data>
      <data key="e_arrow.width">0.8</data>
    </edge>
    <edge source="n33" target="n78">
      <data key="e_eloc">0</data>
      <data key="e_color">#D9D9D9A6</data>
      <data key="e_width">0.5</data>
      <data key="e_lty">1</data>
      <data key="e_weight">100</data>
      <data key="e_arrow.size">0.2</data>
      <data key="e_arrow.width">0.8</data>
    </edge>
    <edge source="n33" target="n79">
      <data key="e_eloc">0</data>
      <data key="e_color">#D9D9D9A6</data>
      <data key="e_width">0.5</data>
      <data key="e_lty">1</data>
      <data key="e_weight">100</data>
      <data key="e_arrow.size">0.2</data>
      <data key="e_arrow.width">0.8</data>
    </edge>
    <edge source="n33" target="n80">
      <data key="e_eloc">0</data>
      <data key="e_color">#D9D9D9A6</data>
      <data key="e_width">0.5</data>
      <data key="e_lty">1</data>
      <data key="e_weight">100</data>
      <data key="e_arrow.size">0.2</data>
      <data key="e_arrow.width">0.8</data>
    </edge>
    <edge source="n33" target="n81">
      <data key="e_eloc">0</data>
      <data key="e_color">#D9D9D9A6</data>
      <data key="e_width">0.5</data>
      <data key="e_lty">1</data>
      <data key="e_weight">100</data>
      <data key="e_arrow.size">0.2</data>
      <data key="e_arrow.width">0.8</data>
    </edge>
    <edge source="n33" target="n82">
      <data key="e_eloc">0</data>
      <data key="e_color">#D9D9D9A6</data>
      <data key="e_width">0.5</data>
      <data key="e_lty">1</data>
      <data key="e_weight">100</data>
      <data key="e_arrow.size">0.2</data>
      <data key="e_arrow.width">0.8</data>
    </edge>
    <edge source="n33" target="n83">
      <data key="e_eloc">0</data>
      <data key="e_color">#D9D9D9A6</data>
      <data key="e_width">0.5</data>
      <data key="e_lty">1</data>
      <data key="e_weight">100</data>
      <data key="e_arrow.size">0.2</data>
      <data key="e_arrow.width">0.8</data>
    </edge>
    <edge source="n33" target="n84">
      <data key="e_eloc">0</data>
      <data key="e_color">#D9D9D9A6</data>
      <data key="e_width">0.5</data>
      <data key="e_lty">1</data>
      <data key="e_weight">100</data>
      <data key="e_arrow.size">0.2</data>
      <data key="e_arrow.width">0.8</data>
    </edge>
    <edge source="n33" target="n85">
      <data key="e_eloc">0</data>
      <data key="e_color">#D9D9D9A6</data>
      <data key="e_width">0.5</data>
      <data key="e_lty">1</data>
      <data key="e_weight">100</data>
      <data key="e_arrow.size">0.2</data>
      <data key="e_arrow.width">0.8</data>
    </edge>
    <edge source="n33" target="n86">
      <data key="e_eloc">0</data>
      <data key="e_color">#D9D9D9A6</data>
      <data key="e_width">0.5</data>
      <data key="e_lty">1</data>
      <data key="e_weight">100</data>
      <data key="e_arrow.size">0.2</data>
      <data key="e_arrow.width">0.8</data>
    </edge>
    <edge source="n33" target="n87">
      <data key="e_eloc">0</data>
      <data key="e_color">#D9D9D9A6</data>
      <data key="e_width">0.5</data>
      <data key="e_lty">1</data>
      <data key="e_weight">100</data>
      <data key="e_arrow.size">0.2</data>
      <data key="e_arrow.width">0.8</data>
    </edge>
    <edge source="n33" target="n88">
      <data key="e_eloc">0</data>
      <data key="e_color">#D9D9D9A6</data>
      <data key="e_width">0.5</data>
      <data key="e_lty">1</data>
      <data key="e_weight">100</data>
      <data key="e_arrow.size">0.2</data>
      <data key="e_arrow.width">0.8</data>
    </edge>
    <edge source="n33" target="n89">
      <data key="e_eloc">0</data>
      <data key="e_color">#D9D9D9A6</data>
      <data key="e_width">0.5</data>
      <data key="e_lty">1</data>
      <data key="e_weight">100</data>
      <data key="e_arrow.size">0.2</data>
      <data key="e_arrow.width">0.8</data>
    </edge>
    <edge source="n33" target="n90">
      <data key="e_eloc">0</data>
      <data key="e_color">#D9D9D9A6</data>
      <data key="e_width">0.5</data>
      <data key="e_lty">1</data>
      <data key="e_weight">100</data>
      <data key="e_arrow.size">0.2</data>
      <data key="e_arrow.width">0.8</data>
    </edge>
    <edge source="n33" target="n92">
      <data key="e_eloc">0</data>
      <data key="e_color">#D9D9D9A6</data>
      <data key="e_width">0.5</data>
      <data key="e_lty">1</data>
      <data key="e_weight">100</data>
      <data key="e_arrow.size">0.2</data>
      <data key="e_arrow.width">0.8</data>
    </edge>
    <edge source="n33" target="n93">
      <data key="e_eloc">0</data>
      <data key="e_color">#D9D9D9A6</data>
      <data key="e_width">0.5</data>
      <data key="e_lty">1</data>
      <data key="e_weight">100</data>
      <data key="e_arrow.size">0.2</data>
      <data key="e_arrow.width">0.8</data>
    </edge>
    <edge source="n33" target="n94">
      <data key="e_eloc">0</data>
      <data key="e_color">#D9D9D9A6</data>
      <data key="e_width">0.5</data>
      <data key="e_lty">1</data>
      <data key="e_weight">100</data>
      <data key="e_arrow.size">0.2</data>
      <data key="e_arrow.width">0.8</data>
    </edge>
    <edge source="n33" target="n95">
      <data key="e_eloc">0</data>
      <data key="e_color">#D9D9D9A6</data>
      <data key="e_width">0.5</data>
      <data key="e_lty">1</data>
      <data key="e_weight">100</data>
      <data key="e_arrow.size">0.2</data>
      <data key="e_arrow.width">0.8</data>
    </edge>
    <edge source="n33" target="n96">
      <data key="e_eloc">0</data>
      <data key="e_color">#D9D9D9A6</data>
      <data key="e_width">0.5</data>
      <data key="e_lty">1</data>
      <data key="e_weight">100</data>
      <data key="e_arrow.size">0.2</data>
      <data key="e_arrow.width">0.8</data>
    </edge>
    <edge source="n33" target="n97">
      <data key="e_eloc">0</data>
      <data key="e_color">#D9D9D9A6</data>
      <data key="e_width">0.5</data>
      <data key="e_lty">1</data>
      <data key="e_weight">100</data>
      <data key="e_arrow.size">0.2</data>
      <data key="e_arrow.width">0.8</data>
    </edge>
    <edge source="n33" target="n98">
      <data key="e_eloc">0</data>
      <data key="e_color">#D9D9D9A6</data>
      <data key="e_width">0.5</data>
      <data key="e_lty">1</data>
      <data key="e_weight">100</data>
      <data key="e_arrow.size">0.2</data>
      <data key="e_arrow.width">0.8</data>
    </edge>
    <edge source="n33" target="n99">
      <data key="e_eloc">0</data>
      <data key="e_color">#D9D9D9A6</data>
      <data key="e_width">0.5</data>
      <data key="e_lty">1</data>
      <data key="e_weight">100</data>
      <data key="e_arrow.size">0.2</data>
      <data key="e_arrow.width">0.8</data>
    </edge>
    <edge source="n33" target="n100">
      <data key="e_eloc">0</data>
      <data key="e_color">#D9D9D9A6</data>
      <data key="e_width">0.5</data>
      <data key="e_lty">1</data>
      <data key="e_weight">100</data>
      <data key="e_arrow.size">0.2</data>
      <data key="e_arrow.width">0.8</data>
    </edge>
    <edge source="n33" target="n101">
      <data key="e_eloc">0</data>
      <data key="e_color">#D9D9D9A6</data>
      <data key="e_width">0.5</data>
      <data key="e_lty">1</data>
      <data key="e_weight">100</data>
      <data key="e_arrow.size">0.2</data>
      <data key="e_arrow.width">0.8</data>
    </edge>
    <edge source="n33" target="n102">
      <data key="e_eloc">0</data>
      <data key="e_color">#D9D9D9A6</data>
      <data key="e_width">0.5</data>
      <data key="e_lty">1</data>
      <data key="e_weight">100</data>
      <data key="e_arrow.size">0.2</data>
      <data key="e_arrow.width">0.8</data>
    </edge>
    <edge source="n33" target="n103">
      <data key="e_eloc">0</data>
      <data key="e_color">#D9D9D9A6</data>
      <data key="e_width">0.5</data>
      <data key="e_lty">1</data>
      <data key="e_weight">100</data>
      <data key="e_arrow.size">0.2</data>
      <data key="e_arrow.width">0.8</data>
    </edge>
    <edge source="n33" target="n104">
      <data key="e_eloc">0</data>
      <data key="e_color">#D9D9D9A6</data>
      <data key="e_width">0.5</data>
      <data key="e_lty">1</data>
      <data key="e_weight">100</data>
      <data key="e_arrow.size">0.2</data>
      <data key="e_arrow.width">0.8</data>
    </edge>
    <edge source="n33" target="n105">
      <data key="e_eloc">0</data>
      <data key="e_color">#D9D9D9A6</data>
      <data key="e_width">0.5</data>
      <data key="e_lty">1</data>
      <data key="e_weight">100</data>
      <data key="e_arrow.size">0.2</data>
      <data key="e_arrow.width">0.8</data>
    </edge>
    <edge source="n33" target="n106">
      <data key="e_eloc">0</data>
      <data key="e_color">#D9D9D9A6</data>
      <data key="e_width">0.5</data>
      <data key="e_lty">1</data>
      <data key="e_weight">100</data>
      <data key="e_arrow.size">0.2</data>
      <data key="e_arrow.width">0.8</data>
    </edge>
    <edge source="n33" target="n164">
      <data key="e_eloc">0</data>
      <data key="e_color">#D9D9D9A6</data>
      <data key="e_width">0.5</data>
      <data key="e_lty">1</data>
      <data key="e_weight">100</data>
      <data key="e_arrow.size">0.2</data>
      <data key="e_arrow.width">0.8</data>
    </edge>
    <edge source="n33" target="n166">
      <data key="e_eloc">0</data>
      <data key="e_color">#D9D9D9A6</data>
      <data key="e_width">0.5</data>
      <data key="e_lty">1</data>
      <data key="e_weight">100</data>
      <data key="e_arrow.size">0.2</data>
      <data key="e_arrow.width">0.8</data>
    </edge>
    <edge source="n33" target="n167">
      <data key="e_eloc">0</data>
      <data key="e_color">#D9D9D9A6</data>
      <data key="e_width">0.5</data>
      <data key="e_lty">1</data>
      <data key="e_weight">100</data>
      <data key="e_arrow.size">0.2</data>
      <data key="e_arrow.width">0.8</data>
    </edge>
    <edge source="n34" target="n50">
      <data key="e_eloc">0</data>
      <data key="e_color">#D9D9D9A6</data>
      <data key="e_width">0.5</data>
      <data key="e_lty">1</data>
      <data key="e_weight">100</data>
      <data key="e_arrow.size">0.2</data>
      <data key="e_arrow.width">0.8</data>
    </edge>
    <edge source="n35" target="n50">
      <data key="e_eloc">0</data>
      <data key="e_color">#D9D9D9A6</data>
      <data key="e_width">0.5</data>
      <data key="e_lty">1</data>
      <data key="e_weight">100</data>
      <data key="e_arrow.size">0.2</data>
      <data key="e_arrow.width">0.8</data>
    </edge>
    <edge source="n36" target="n149">
      <data key="e_eloc">0</data>
      <data key="e_color">#D9D9D9A6</data>
      <data key="e_width">0.9</data>
      <data key="e_lty">2</data>
      <data key="e_weight">5.73912332792139e-09</data>
      <data key="e_arrow.size">0.2</data>
      <data key="e_arrow.width">0.8</data>
    </edge>
    <edge source="n37" target="n149">
      <data key="e_eloc">0</data>
      <data key="e_color">#D9D9D9A6</data>
      <data key="e_width">0.9</data>
      <data key="e_lty">2</data>
      <data key="e_weight">7.69454029217596e-09</data>
      <data key="e_arrow.size">0.2</data>
      <data key="e_arrow.width">0.8</data>
    </edge>
    <edge source="n38" target="n149">
      <data key="e_eloc">0</data>
      <data key="e_color">#D9D9D9A6</data>
      <data key="e_width">0.9</data>
      <data key="e_lty">2</data>
      <data key="e_weight">1.92365194699886e-09</data>
      <data key="e_arrow.size">0.2</data>
      <data key="e_arrow.width">0.8</data>
    </edge>
    <edge source="n39" target="n149">
      <data key="e_eloc">0</data>
      <data key="e_color">#D9D9D9A6</data>
      <data key="e_width">0.9</data>
      <data key="e_lty">2</data>
      <data key="e_weight">2.7768520832819e-06</data>
      <data key="e_arrow.size">0.2</data>
      <data key="e_arrow.width">0.8</data>
    </edge>
    <edge source="n40" target="n149">
      <data key="e_eloc">0</data>
      <data key="e_color">#D9D9D9A6</data>
      <data key="e_width">0.9</data>
      <data key="e_lty">2</data>
      <data key="e_weight">1.11103704074058e-07</data>
      <data key="e_arrow.size">0.2</data>
      <data key="e_arrow.width">0.8</data>
    </edge>
    <edge source="n41" target="n149">
      <data key="e_eloc">0</data>
      <data key="e_color">#D9D9D9A6</data>
      <data key="e_width">0.9</data>
      <data key="e_lty">2</data>
      <data key="e_weight">2.7768520832819e-06</data>
      <data key="e_arrow.size">0.2</data>
      <data key="e_arrow.width">0.8</data>
    </edge>
    <edge source="n42" target="n149">
      <data key="e_eloc">0</data>
      <data key="e_color">#D9D9D9A6</data>
      <data key="e_width">0.9</data>
      <data key="e_lty">2</data>
      <data key="e_weight">2.7768520832819e-06</data>
      <data key="e_arrow.size">0.2</data>
      <data key="e_arrow.width">0.8</data>
    </edge>
    <edge source="n43" target="n149">
      <data key="e_eloc">0</data>
      <data key="e_color">#D9D9D9A6</data>
      <data key="e_width">0.9</data>
      <data key="e_lty">2</data>
      <data key="e_weight">2.7768520832819e-06</data>
      <data key="e_arrow.size">0.2</data>
      <data key="e_arrow.width">0.8</data>
    </edge>
    <edge source="n44" target="n149">
      <data key="e_eloc">0</data>
      <data key="e_color">#D9D9D9A6</data>
      <data key="e_width">0.9</data>
      <data key="e_lty">2</data>
      <data key="e_weight">2.7768520832819e-06</data>
      <data key="e_arrow.size">0.2</data>
      <data key="e_arrow.width">0.8</data>
    </edge>
    <edge source="n45" target="n32">
      <data key="e_eloc">0</data>
      <data key="e_color">#D9D9D9A6</data>
      <data key="e_width">0.5</data>
      <data key="e_lty">1</data>
      <data key="e_weight">100</data>
      <data key="e_arrow.size">0.2</data>
      <data key="e_arrow.width">0.8</data>
    </edge>
    <edge source="n45" target="n121">
      <data key="e_eloc">0</data>
      <data key="e_color">#D9D9D9A6</data>
      <data key="e_width">0.5</data>
      <data key="e_lty">1</data>
      <data key="e_weight">100</data>
      <data key="e_arrow.size">0.2</data>
      <data key="e_arrow.width">0.8</data>
    </edge>
    <edge source="n45" target="n126">
      <data key="e_eloc">0</data>
      <data key="e_color">#D9D9D9A6</data>
      <data key="e_width">0.5</data>
      <data key="e_lty">1</data>
      <data key="e_weight">100</data>
      <data key="e_arrow.size">0.2</data>
      <data key="e_arrow.width">0.8</data>
    </edge>
    <edge source="n45" target="n128">
      <data key="e_eloc">0</data>
      <data key="e_color">#D9D9D9A6</data>
      <data key="e_width">0.5</data>
      <data key="e_lty">1</data>
      <data key="e_weight">100</data>
      <data key="e_arrow.size">0.2</data>
      <data key="e_arrow.width">0.8</data>
    </edge>
    <edge source="n45" target="n132">
      <data key="e_eloc">0</data>
      <data key="e_color">#D9D9D9A6</data>
      <data key="e_width">0.5</data>
      <data key="e_lty">1</data>
      <data key="e_weight">100</data>
      <data key="e_arrow.size">0.2</data>
      <data key="e_arrow.width">0.8</data>
    </edge>
    <edge source="n45" target="n185">
      <data key="e_eloc">0</data>
      <data key="e_color">#D9D9D9A6</data>
      <data key="e_width">0.5</data>
      <data key="e_lty">1</data>
      <data key="e_weight">100</data>
      <data key="e_arrow.size">0.2</data>
      <data key="e_arrow.width">0.8</data>
    </edge>
    <edge source="n46" target="n33">
      <data key="e_eloc">0</data>
      <data key="e_color">#D9D9D9A6</data>
      <data key="e_width">0.5</data>
      <data key="e_lty">1</data>
      <data key="e_weight">100</data>
      <data key="e_arrow.size">0.2</data>
      <data key="e_arrow.width">0.8</data>
    </edge>
    <edge source="n46" target="n50">
      <data key="e_eloc">0</data>
      <data key="e_color">#D9D9D9A6</data>
      <data key="e_width">0.5</data>
      <data key="e_lty">1</data>
      <data key="e_weight">100</data>
      <data key="e_arrow.size">0.2</data>
      <data key="e_arrow.width">0.8</data>
    </edge>
    <edge source="n46" target="n51">
      <data key="e_eloc">0</data>
      <data key="e_color">#D9D9D9A6</data>
      <data key="e_width">0.5</data>
      <data key="e_lty">1</data>
      <data key="e_weight">100</data>
      <data key="e_arrow.size">0.2</data>
      <data key="e_arrow.width">0.8</data>
    </edge>
    <edge source="n46" target="n58">
      <data key="e_eloc">0</data>
      <data key="e_color">#D9D9D9A6</data>
      <data key="e_width">0.5</data>
      <data key="e_lty">1</data>
      <data key="e_weight">100</data>
      <data key="e_arrow.size">0.2</data>
      <data key="e_arrow.width">0.8</data>
    </edge>
    <edge source="n46" target="n59">
      <data key="e_eloc">0</data>
      <data key="e_color">#D9D9D9A6</data>
      <data key="e_width">0.5</data>
      <data key="e_lty">1</data>
      <data key="e_weight">100</data>
      <data key="e_arrow.size">0.2</data>
      <data key="e_arrow.width">0.8</data>
    </edge>
    <edge source="n46" target="n60">
      <data key="e_eloc">0</data>
      <data key="e_color">#D9D9D9A6</data>
      <data key="e_width">0.5</data>
      <data key="e_lty">1</data>
      <data key="e_weight">100</data>
      <data key="e_arrow.size">0.2</data>
      <data key="e_arrow.width">0.8</data>
    </edge>
    <edge source="n47" target="n25">
      <data key="e_eloc">0</data>
      <data key="e_color">#D9D9D9A6</data>
      <data key="e_width">0.5</data>
      <data key="e_lty">1</data>
      <data key="e_weight">100</data>
      <data key="e_arrow.size">0.2</data>
      <data key="e_arrow.width">0.8</data>
    </edge>
    <edge source="n47" target="n27">
      <data key="e_eloc">0</data>
      <data key="e_color">#D9D9D9A6</data>
      <data key="e_width">0.5</data>
      <data key="e_lty">1</data>
      <data key="e_weight">100</data>
      <data key="e_arrow.size">0.2</data>
      <data key="e_arrow.width">0.8</data>
    </edge>
    <edge source="n47" target="n29">
      <data key="e_eloc">0</data>
      <data key="e_color">#D9D9D9A6</data>
      <data key="e_width">0.5</data>
      <data key="e_lty">1</data>
      <data key="e_weight">100</data>
      <data key="e_arrow.size">0.2</data>
      <data key="e_arrow.width">0.8</data>
    </edge>
    <edge source="n47" target="n49">
      <data key="e_eloc">0</data>
      <data key="e_color">#D9D9D9A6</data>
      <data key="e_width">0.9</data>
      <data key="e_lty">2</data>
      <data key="e_weight">1.73596644422693e-07</data>
      <data key="e_arrow.size">0.2</data>
      <data key="e_arrow.width">0.8</data>
    </edge>
    <edge source="n47" target="n65">
      <data key="e_eloc">0</data>
      <data key="e_color">#D9D9D9A6</data>
      <data key="e_width">0.5</data>
      <data key="e_lty">1</data>
      <data key="e_weight">100</data>
      <data key="e_arrow.size">0.2</data>
      <data key="e_arrow.width">0.8</data>
    </edge>
    <edge source="n47" target="n169">
      <data key="e_eloc">0</data>
      <data key="e_color">#D9D9D9A6</data>
      <data key="e_width">0.5</data>
      <data key="e_lty">1</data>
      <data key="e_weight">100</data>
      <data key="e_arrow.size">0.2</data>
      <data key="e_arrow.width">0.8</data>
    </edge>
    <edge source="n47" target="n170">
      <data key="e_eloc">0</data>
      <data key="e_color">#D9D9D9A6</data>
      <data key="e_width">0.5</data>
      <data key="e_lty">1</data>
      <data key="e_weight">100</data>
      <data key="e_arrow.size">0.2</data>
      <data key="e_arrow.width">0.8</data>
    </edge>
    <edge source="n47" target="n171">
      <data key="e_eloc">0</data>
      <data key="e_color">#D9D9D9A6</data>
      <data key="e_width">0.5</data>
      <data key="e_lty">1</data>
      <data key="e_weight">100</data>
      <data key="e_arrow.size">0.2</data>
      <data key="e_arrow.width">0.8</data>
    </edge>
    <edge source="n47" target="n172">
      <data key="e_eloc">0</data>
      <data key="e_color">#D9D9D9A6</data>
      <data key="e_width">0.5</data>
      <data key="e_lty">1</data>
      <data key="e_weight">100</data>
      <data key="e_arrow.size">0.2</data>
      <data key="e_arrow.width">0.8</data>
    </edge>
    <edge source="n47" target="n174">
      <data key="e_eloc">0</data>
      <data key="e_color">#D9D9D9A6</data>
      <data key="e_width">0.5</data>
      <data key="e_lty">1</data>
      <data key="e_weight">100</data>
      <data key="e_arrow.size">0.2</data>
      <data key="e_arrow.width">0.8</data>
    </edge>
    <edge source="n47" target="n175">
      <data key="e_eloc">0</data>
      <data key="e_color">#D9D9D9A6</data>
      <data key="e_width">0.5</data>
      <data key="e_lty">1</data>
      <data key="e_weight">100</data>
      <data key="e_arrow.size">0.2</data>
      <data key="e_arrow.width">0.8</data>
    </edge>
    <edge source="n47" target="n177">
      <data key="e_eloc">0</data>
      <data key="e_color">#D9D9D9A6</data>
      <data key="e_width">0.5</data>
      <data key="e_lty">1</data>
      <data key="e_weight">100</data>
      <data key="e_arrow.size">0.2</data>
      <data key="e_arrow.width">0.8</data>
    </edge>
    <edge source="n47" target="n178">
      <data key="e_eloc">0</data>
      <data key="e_color">#D9D9D9A6</data>
      <data key="e_width">0.5</data>
      <data key="e_lty">1</data>
      <data key="e_weight">100</data>
      <data key="e_arrow.size">0.2</data>
      <data key="e_arrow.width">0.8</data>
    </edge>
    <edge source="n47" target="n179">
      <data key="e_eloc">0</data>
      <data key="e_color">#D9D9D9A6</data>
      <data key="e_width">0.5</data>
      <data key="e_lty">1</data>
      <data key="e_weight">100</data>
      <data key="e_arrow.size">0.2</data>
      <data key="e_arrow.width">0.8</data>
    </edge>
    <edge source="n47" target="n180">
      <data key="e_eloc">0</data>
      <data key="e_color">#D9D9D9A6</data>
      <data key="e_width">0.5</data>
      <data key="e_lty">1</data>
      <data key="e_weight">100</data>
      <data key="e_arrow.size">0.2</data>
      <data key="e_arrow.width">0.8</data>
    </edge>
    <edge source="n47" target="n182">
      <data key="e_eloc">0</data>
      <data key="e_color">#D9D9D9A6</data>
      <data key="e_width">0.5</data>
      <data key="e_lty">1</data>
      <data key="e_weight">100</data>
      <data key="e_arrow.size">0.2</data>
      <data key="e_arrow.width">0.8</data>
    </edge>
    <edge source="n47" target="n183">
      <data key="e_eloc">0</data>
      <data key="e_color">#D9D9D9A6</data>
      <data key="e_width">0.5</data>
      <data key="e_lty">1</data>
      <data key="e_weight">100</data>
      <data key="e_arrow.size">0.2</data>
      <data key="e_arrow.width">0.8</data>
    </edge>
    <edge source="n48" target="n6">
      <data key="e_eloc">0</data>
      <data key="e_color">#D9D9D9A6</data>
      <data key="e_width">0.5</data>
      <data key="e_lty">1</data>
      <data key="e_weight">100</data>
      <data key="e_arrow.size">0.2</data>
      <data key="e_arrow.width">0.8</data>
    </edge>
    <edge source="n48" target="n13">
      <data key="e_eloc">0</data>
      <data key="e_color">#D9D9D9A6</data>
      <data key="e_width">0.5</data>
      <data key="e_lty">1</data>
      <data key="e_weight">100</data>
      <data key="e_arrow.size">0.2</data>
      <data key="e_arrow.width">0.8</data>
    </edge>
    <edge source="n48" target="n25">
      <data key="e_eloc">0</data>
      <data key="e_color">#D9D9D9A6</data>
      <data key="e_width">0.5</data>
      <data key="e_lty">1</data>
      <data key="e_weight">100</data>
      <data key="e_arrow.size">0.2</data>
      <data key="e_arrow.width">0.8</data>
    </edge>
    <edge source="n48" target="n27">
      <data key="e_eloc">0</data>
      <data key="e_color">#D9D9D9A6</data>
      <data key="e_width">0.5</data>
      <data key="e_lty">1</data>
      <data key="e_weight">100</data>
      <data key="e_arrow.size">0.2</data>
      <data key="e_arrow.width">0.8</data>
    </edge>
    <edge source="n48" target="n29">
      <data key="e_eloc">0</data>
      <data key="e_color">#D9D9D9A6</data>
      <data key="e_width">0.5</data>
      <data key="e_lty">1</data>
      <data key="e_weight">100</data>
      <data key="e_arrow.size">0.2</data>
      <data key="e_arrow.width">0.8</data>
    </edge>
    <edge source="n48" target="n30">
      <data key="e_eloc">0</data>
      <data key="e_color">#D9D9D9A6</data>
      <data key="e_width">0.9</data>
      <data key="e_lty">2</data>
      <data key="e_weight">6.2468761714845e-06</data>
      <data key="e_arrow.size">0.2</data>
      <data key="e_arrow.width">0.8</data>
    </edge>
    <edge source="n48" target="n49">
      <data key="e_eloc">0</data>
      <data key="e_color">#D9D9D9A6</data>
      <data key="e_width">0.9</data>
      <data key="e_lty">2</data>
      <data key="e_weight">3.69808261675657e-08</data>
      <data key="e_arrow.size">0.2</data>
      <data key="e_arrow.width">0.8</data>
    </edge>
    <edge source="n48" target="n65">
      <data key="e_eloc">0</data>
      <data key="e_color">#D9D9D9A6</data>
      <data key="e_width">0.5</data>
      <data key="e_lty">1</data>
      <data key="e_weight">100</data>
      <data key="e_arrow.size">0.2</data>
      <data key="e_arrow.width">0.8</data>
    </edge>
    <edge source="n48" target="n112">
      <data key="e_eloc">0</data>
      <data key="e_color">#D9D9D9A6</data>
      <data key="e_width">0.9</data>
      <data key="e_lty">2</data>
      <data key="e_weight">6.2468761714845e-06</data>
      <data key="e_arrow.size">0.2</data>
      <data key="e_arrow.width">0.8</data>
    </edge>
    <edge source="n48" target="n131">
      <data key="e_eloc">0</data>
      <data key="e_color">#D9D9D9A6</data>
      <data key="e_width">0.9</data>
      <data key="e_lty">2</data>
      <data key="e_weight">2.49750187375078e-05</data>
      <data key="e_arrow.size">0.2</data>
      <data key="e_arrow.width">0.8</data>
    </edge>
    <edge source="n48" target="n143">
      <data key="e_eloc">0</data>
      <data key="e_color">#D9D9D9A6</data>
      <data key="e_width">0.9</data>
      <data key="e_lty">2</data>
      <data key="e_weight">6.2468761714845e-06</data>
      <data key="e_arrow.size">0.2</data>
      <data key="e_arrow.width">0.8</data>
    </edge>
    <edge source="n48" target="n151">
      <data key="e_eloc">0</data>
      <data key="e_color">#D9D9D9A6</data>
      <data key="e_width">0.9</data>
      <data key="e_lty">2</data>
      <data key="e_weight">6.2468761714845e-06</data>
      <data key="e_arrow.size">0.2</data>
      <data key="e_arrow.width">0.8</data>
    </edge>
    <edge source="n48" target="n163">
      <data key="e_eloc">0</data>
      <data key="e_color">#D9D9D9A6</data>
      <data key="e_width">0.5</data>
      <data key="e_lty">1</data>
      <data key="e_weight">100</data>
      <data key="e_arrow.size">0.2</data>
      <data key="e_arrow.width">0.8</data>
    </edge>
    <edge source="n48" target="n165">
      <data key="e_eloc">0</data>
      <data key="e_color">#D9D9D9A6</data>
      <data key="e_width">0.9</data>
      <data key="e_lty">2</data>
      <data key="e_weight">6.2468761714845e-06</data>
      <data key="e_arrow.size">0.2</data>
      <data key="e_arrow.width">0.8</data>
    </edge>
    <edge source="n48" target="n169">
      <data key="e_eloc">0</data>
      <data key="e_color">#D9D9D9A6</data>
      <data key="e_width">0.5</data>
      <data key="e_lty">1</data>
      <data key="e_weight">100</data>
      <data key="e_arrow.size">0.2</data>
      <data key="e_arrow.width">0.8</data>
    </edge>
    <edge source="n48" target="n170">
      <data key="e_eloc">0</data>
      <data key="e_color">#D9D9D9A6</data>
      <data key="e_width">0.5</data>
      <data key="e_lty">1</data>
      <data key="e_weight">100</data>
      <data key="e_arrow.size">0.2</data>
      <data key="e_arrow.width">0.8</data>
    </edge>
    <edge source="n48" target="n171">
      <data key="e_eloc">0</data>
      <data key="e_color">#D9D9D9A6</data>
      <data key="e_width">0.5</data>
      <data key="e_lty">1</data>
      <data key="e_weight">100</data>
      <data key="e_arrow.size">0.2</data>
      <data key="e_arrow.width">0.8</data>
    </edge>
    <edge source="n48" target="n172">
      <data key="e_eloc">0</data>
      <data key="e_color">#D9D9D9A6</data>
      <data key="e_width">0.9</data>
      <data key="e_lty">2</data>
      <data key="e_weight">6.2468761714845e-06</data>
      <data key="e_arrow.size">0.2</data>
      <data key="e_arrow.width">0.8</data>
    </edge>
    <edge source="n48" target="n174">
      <data key="e_eloc">0</data>
      <data key="e_color">#D9D9D9A6</data>
      <data key="e_width">0.5</data>
      <data key="e_lty">1</data>
      <data key="e_weight">100</data>
      <data key="e_arrow.size">0.2</data>
      <data key="e_arrow.width">0.8</data>
    </edge>
    <edge source="n48" target="n175">
      <data key="e_eloc">0</data>
      <data key="e_color">#D9D9D9A6</data>
      <data key="e_width">0.5</data>
      <data key="e_lty">1</data>
      <data key="e_weight">100</data>
      <data key="e_arrow.size">0.2</data>
      <data key="e_arrow.width">0.8</data>
    </edge>
    <edge source="n48" target="n177">
      <data key="e_eloc">0</data>
      <data key="e_color">#D9D9D9A6</data>
      <data key="e_width">0.5</data>
      <data key="e_lty">1</data>
      <data key="e_weight">100</data>
      <data key="e_arrow.size">0.2</data>
      <data key="e_arrow.width">0.8</data>
    </edge>
    <edge source="n48" target="n178">
      <data key="e_eloc">0</data>
      <data key="e_color">#D9D9D9A6</data>
      <data key="e_width">0.5</data>
      <data key="e_lty">1</data>
      <data key="e_weight">100</data>
      <data key="e_arrow.size">0.2</data>
      <data key="e_arrow.width">0.8</data>
    </edge>
    <edge source="n48" target="n179">
      <data key="e_eloc">0</data>
      <data key="e_color">#D9D9D9A6</data>
      <data key="e_width">0.5</data>
      <data key="e_lty">1</data>
      <data key="e_weight">100</data>
      <data key="e_arrow.size">0.2</data>
      <data key="e_arrow.width">0.8</data>
    </edge>
    <edge source="n48" target="n180">
      <data key="e_eloc">0</data>
      <data key="e_color">#D9D9D9A6</data>
      <data key="e_width">0.5</data>
      <data key="e_lty">1</data>
      <data key="e_weight">100</data>
      <data key="e_arrow.size">0.2</data>
      <data key="e_arrow.width">0.8</data>
    </edge>
    <edge source="n48" target="n182">
      <data key="e_eloc">0</data>
      <data key="e_color">#D9D9D9A6</data>
      <data key="e_width">0.5</data>
      <data key="e_lty">1</data>
      <data key="e_weight">100</data>
      <data key="e_arrow.size">0.2</data>
      <data key="e_arrow.width">0.8</data>
    </edge>
    <edge source="n48" target="n183">
      <data key="e_eloc">0</data>
      <data key="e_color">#D9D9D9A6</data>
      <data key="e_width">0.5</data>
      <data key="e_lty">1</data>
      <data key="e_weight">100</data>
      <data key="e_arrow.size">0.2</data>
      <data key="e_arrow.width">0.8</data>
    </edge>
    <edge source="n48" target="n184">
      <data key="e_eloc">0</data>
      <data key="e_color">#D9D9D9A6</data>
      <data key="e_width">0.9</data>
      <data key="e_lty">2</data>
      <data key="e_weight">6.2468761714845e-06</data>
      <data key="e_arrow.size">0.2</data>
      <data key="e_arrow.width">0.8</data>
    </edge>
    <edge source="n48" target="n197">
      <data key="e_eloc">0</data>
      <data key="e_color">#D9D9D9A6</data>
      <data key="e_width">0.9</data>
      <data key="e_lty">2</data>
      <data key="e_weight">6.2468761714845e-06</data>
      <data key="e_arrow.size">0.2</data>
      <data key="e_arrow.width">0.8</data>
    </edge>
    <edge source="n48" target="n198">
      <data key="e_eloc">0</data>
      <data key="e_color">#D9D9D9A6</data>
      <data key="e_width">0.9</data>
      <data key="e_lty">2</data>
      <data key="e_weight">6.2468761714845e-06</data>
      <data key="e_arrow.size">0.2</data>
      <data key="e_arrow.width">0.8</data>
    </edge>
    <edge source="n48" target="n199">
      <data key="e_eloc">0</data>
      <data key="e_color">#D9D9D9A6</data>
      <data key="e_width">0.9</data>
      <data key="e_lty">2</data>
      <data key="e_weight">6.2468761714845e-06</data>
      <data key="e_arrow.size">0.2</data>
      <data key="e_arrow.width">0.8</data>
    </edge>
    <edge source="n48" target="n200">
      <data key="e_eloc">0</data>
      <data key="e_color">#D9D9D9A6</data>
      <data key="e_width">0.9</data>
      <data key="e_lty">2</data>
      <data key="e_weight">6.2468761714845e-06</data>
      <data key="e_arrow.size">0.2</data>
      <data key="e_arrow.width">0.8</data>
    </edge>
    <edge source="n48" target="n201">
      <data key="e_eloc">0</data>
      <data key="e_color">#D9D9D9A6</data>
      <data key="e_width">0.9</data>
      <data key="e_lty">2</data>
      <data key="e_weight">6.2468761714845e-06</data>
      <data key="e_arrow.size">0.2</data>
      <data key="e_arrow.width">0.8</data>
    </edge>
    <edge source="n48" target="n202">
      <data key="e_eloc">0</data>
      <data key="e_color">#D9D9D9A6</data>
      <data key="e_width">0.9</data>
      <data key="e_lty">2</data>
      <data key="e_weight">6.2468761714845e-06</data>
      <data key="e_arrow.size">0.2</data>
      <data key="e_arrow.width">0.8</data>
    </edge>
    <edge source="n48" target="n203">
      <data key="e_eloc">0</data>
      <data key="e_color">#D9D9D9A6</data>
      <data key="e_width">0.5</data>
      <data key="e_lty">1</data>
      <data key="e_weight">100</data>
      <data key="e_arrow.size">0.2</data>
      <data key="e_arrow.width">0.8</data>
    </edge>
    <edge source="n48" target="n204">
      <data key="e_eloc">0</data>
      <data key="e_color">#D9D9D9A6</data>
      <data key="e_width">0.9</data>
      <data key="e_lty">2</data>
      <data key="e_weight">6.2468761714845e-06</data>
      <data key="e_arrow.size">0.2</data>
      <data key="e_arrow.width">0.8</data>
    </edge>
    <edge source="n48" target="n208">
      <data key="e_eloc">0</data>
      <data key="e_color">#D9D9D9A6</data>
      <data key="e_width">0.5</data>
      <data key="e_lty">1</data>
      <data key="e_weight">100</data>
      <data key="e_arrow.size">0.2</data>
      <data key="e_arrow.width">0.8</data>
    </edge>
    <edge source="n48" target="n221">
      <data key="e_eloc">0</data>
      <data key="e_color">#D9D9D9A6</data>
      <data key="e_width">0.9</data>
      <data key="e_lty">2</data>
      <data key="e_weight">6.2468761714845e-06</data>
      <data key="e_arrow.size">0.2</data>
      <data key="e_arrow.width">0.8</data>
    </edge>
    <edge source="n48" target="n223">
      <data key="e_eloc">0</data>
      <data key="e_color">#D9D9D9A6</data>
      <data key="e_width">0.9</data>
      <data key="e_lty">2</data>
      <data key="e_weight">6.2468761714845e-06</data>
      <data key="e_arrow.size">0.2</data>
      <data key="e_arrow.width">0.8</data>
    </edge>
    <edge source="n48" target="n225">
      <data key="e_eloc">0</data>
      <data key="e_color">#D9D9D9A6</data>
      <data key="e_width">0.9</data>
      <data key="e_lty">2</data>
      <data key="e_weight">6.2468761714845e-06</data>
      <data key="e_arrow.size">0.2</data>
      <data key="e_arrow.width">0.8</data>
    </edge>
    <edge source="n48" target="n226">
      <data key="e_eloc">0</data>
      <data key="e_color">#D9D9D9A6</data>
      <data key="e_width">0.9</data>
      <data key="e_lty">2</data>
      <data key="e_weight">6.2468761714845e-06</data>
      <data key="e_arrow.size">0.2</data>
      <data key="e_arrow.width">0.8</data>
    </edge>
    <edge source="n48" target="n227">
      <data key="e_eloc">0</data>
      <data key="e_color">#D9D9D9A6</data>
      <data key="e_width">0.9</data>
      <data key="e_lty">2</data>
      <data key="e_weight">6.2468761714845e-06</data>
      <data key="e_arrow.size">0.2</data>
      <data key="e_arrow.width">0.8</data>
    </edge>
    <edge source="n48" target="n228">
      <data key="e_eloc">0</data>
      <data key="e_color">#D9D9D9A6</data>
      <data key="e_width">0.5</data>
      <data key="e_lty">1</data>
      <data key="e_weight">100</data>
      <data key="e_arrow.size">0.2</data>
      <data key="e_arrow.width">0.8</data>
    </edge>
    <edge source="n48" target="n229">
      <data key="e_eloc">0</data>
      <data key="e_color">#D9D9D9A6</data>
      <data key="e_width">0.5</data>
      <data key="e_lty">1</data>
      <data key="e_weight">100</data>
      <data key="e_arrow.size">0.2</data>
      <data key="e_arrow.width">0.8</data>
    </edge>
    <edge source="n48" target="n230">
      <data key="e_eloc">0</data>
      <data key="e_color">#D9D9D9A6</data>
      <data key="e_width">0.5</data>
      <data key="e_lty">1</data>
      <data key="e_weight">100</data>
      <data key="e_arrow.size">0.2</data>
      <data key="e_arrow.width">0.8</data>
    </edge>
    <edge source="n48" target="n231">
      <data key="e_eloc">0</data>
      <data key="e_color">#D9D9D9A6</data>
      <data key="e_width">0.5</data>
      <data key="e_lty">1</data>
      <data key="e_weight">100</data>
      <data key="e_arrow.size">0.2</data>
      <data key="e_arrow.width">0.8</data>
    </edge>
    <edge source="n48" target="n232">
      <data key="e_eloc">0</data>
      <data key="e_color">#D9D9D9A6</data>
      <data key="e_width">0.5</data>
      <data key="e_lty">1</data>
      <data key="e_weight">100</data>
      <data key="e_arrow.size">0.2</data>
      <data key="e_arrow.width">0.8</data>
    </edge>
    <edge source="n49" target="n47">
      <data key="e_eloc">0</data>
      <data key="e_color">#D9D9D9A6</data>
      <data key="e_width">0.9</data>
      <data key="e_lty">2</data>
      <data key="e_weight">2.7768520832819e-06</data>
      <data key="e_arrow.size">0.2</data>
      <data key="e_arrow.width">0.8</data>
    </edge>
    <edge source="n49" target="n48">
      <data key="e_eloc">0</data>
      <data key="e_color">#D9D9D9A6</data>
      <data key="e_width">0.9</data>
      <data key="e_lty">2</data>
      <data key="e_weight">3.08607684613414e-07</data>
      <data key="e_arrow.size">0.2</data>
      <data key="e_arrow.width">0.8</data>
    </edge>
    <edge source="n49" target="n148">
      <data key="e_eloc">0</data>
      <data key="e_color">#D9D9D9A6</data>
      <data key="e_width">0.5</data>
      <data key="e_lty">1</data>
      <data key="e_weight">100</data>
      <data key="e_arrow.size">0.2</data>
      <data key="e_arrow.width">0.8</data>
    </edge>
    <edge source="n49" target="n150">
      <data key="e_eloc">0</data>
      <data key="e_color">#D9D9D9A6</data>
      <data key="e_width">0.5</data>
      <data key="e_lty">1</data>
      <data key="e_weight">100</data>
      <data key="e_arrow.size">0.2</data>
      <data key="e_arrow.width">0.8</data>
    </edge>
    <edge source="n50" target="n189">
      <data key="e_eloc">0</data>
      <data key="e_color">#D9D9D9A6</data>
      <data key="e_width">0.5</data>
      <data key="e_lty">1</data>
      <data key="e_weight">100</data>
      <data key="e_arrow.size">0.2</data>
      <data key="e_arrow.width">0.8</data>
    </edge>
    <edge source="n50" target="n206">
      <data key="e_eloc">0</data>
      <data key="e_color">#D9D9D9A6</data>
      <data key="e_width">0.5</data>
      <data key="e_lty">1</data>
      <data key="e_weight">100</data>
      <data key="e_arrow.size">0.2</data>
      <data key="e_arrow.width">0.8</data>
    </edge>
    <edge source="n50" target="n238">
      <data key="e_eloc">0</data>
      <data key="e_color">#D9D9D9A6</data>
      <data key="e_width">0.5</data>
      <data key="e_lty">1</data>
      <data key="e_weight">100</data>
      <data key="e_arrow.size">0.2</data>
      <data key="e_arrow.width">0.8</data>
    </edge>
    <edge source="n50" target="n239">
      <data key="e_eloc">0</data>
      <data key="e_color">#D9D9D9A6</data>
      <data key="e_width">0.5</data>
      <data key="e_lty">1</data>
      <data key="e_weight">100</data>
      <data key="e_arrow.size">0.2</data>
      <data key="e_arrow.width">0.8</data>
    </edge>
    <edge source="n51" target="n189">
      <data key="e_eloc">0</data>
      <data key="e_color">#D9D9D9A6</data>
      <data key="e_width">0.5</data>
      <data key="e_lty">1</data>
      <data key="e_weight">100</data>
      <data key="e_arrow.size">0.2</data>
      <data key="e_arrow.width">0.8</data>
    </edge>
    <edge source="n52" target="n50">
      <data key="e_eloc">0</data>
      <data key="e_color">#D9D9D9A6</data>
      <data key="e_width">0.5</data>
      <data key="e_lty">1</data>
      <data key="e_weight">100</data>
      <data key="e_arrow.size">0.2</data>
      <data key="e_arrow.width">0.8</data>
    </edge>
    <edge source="n52" target="n53">
      <data key="e_eloc">0</data>
      <data key="e_color">#D9D9D9A6</data>
      <data key="e_width">0.5</data>
      <data key="e_lty">1</data>
      <data key="e_weight">100</data>
      <data key="e_arrow.size">0.2</data>
      <data key="e_arrow.width">0.8</data>
    </edge>
    <edge source="n52" target="n148">
      <data key="e_eloc">0</data>
      <data key="e_color">#D9D9D9A6</data>
      <data key="e_width">0.9</data>
      <data key="e_lty">2</data>
      <data key="e_weight">2.49750187375078e-05</data>
      <data key="e_arrow.size">0.2</data>
      <data key="e_arrow.width">0.8</data>
    </edge>
    <edge source="n52" target="n150">
      <data key="e_eloc">0</data>
      <data key="e_color">#D9D9D9A6</data>
      <data key="e_width">0.9</data>
      <data key="e_lty">2</data>
      <data key="e_weight">2.49750187375078e-05</data>
      <data key="e_arrow.size">0.2</data>
      <data key="e_arrow.width">0.8</data>
    </edge>
    <edge source="n52" target="n188">
      <data key="e_eloc">0</data>
      <data key="e_color">#D9D9D9A6</data>
      <data key="e_width">0.9</data>
      <data key="e_lty">2</data>
      <data key="e_weight">2.49750187375078e-05</data>
      <data key="e_arrow.size">0.2</data>
      <data key="e_arrow.width">0.8</data>
    </edge>
    <edge source="n53" target="n14">
      <data key="e_eloc">0</data>
      <data key="e_color">#D9D9D9A6</data>
      <data key="e_width">0.5</data>
      <data key="e_lty">1</data>
      <data key="e_weight">100</data>
      <data key="e_arrow.size">0.2</data>
      <data key="e_arrow.width">0.8</data>
    </edge>
    <edge source="n53" target="n15">
      <data key="e_eloc">0</data>
      <data key="e_color">#D9D9D9A6</data>
      <data key="e_width">0.5</data>
      <data key="e_lty">1</data>
      <data key="e_weight">100</data>
      <data key="e_arrow.size">0.2</data>
      <data key="e_arrow.width">0.8</data>
    </edge>
    <edge source="n53" target="n16">
      <data key="e_eloc">0</data>
      <data key="e_color">#D9D9D9A6</data>
      <data key="e_width">0.5</data>
      <data key="e_lty">1</data>
      <data key="e_weight">100</data>
      <data key="e_arrow.size">0.2</data>
      <data key="e_arrow.width">0.8</data>
    </edge>
    <edge source="n53" target="n31">
      <data key="e_eloc">0</data>
      <data key="e_color">#D9D9D9A6</data>
      <data key="e_width">0.5</data>
      <data key="e_lty">1</data>
      <data key="e_weight">100</data>
      <data key="e_arrow.size">0.2</data>
      <data key="e_arrow.width">0.8</data>
    </edge>
    <edge source="n53" target="n46">
      <data key="e_eloc">0</data>
      <data key="e_color">#D9D9D9A6</data>
      <data key="e_width">0.5</data>
      <data key="e_lty">1</data>
      <data key="e_weight">100</data>
      <data key="e_arrow.size">0.2</data>
      <data key="e_arrow.width">0.8</data>
    </edge>
    <edge source="n53" target="n50">
      <data key="e_eloc">0</data>
      <data key="e_color">#D9D9D9A6</data>
      <data key="e_width">0.5</data>
      <data key="e_lty">1</data>
      <data key="e_weight">100</data>
      <data key="e_arrow.size">0.2</data>
      <data key="e_arrow.width">0.8</data>
    </edge>
    <edge source="n53" target="n51">
      <data key="e_eloc">0</data>
      <data key="e_color">#D9D9D9A6</data>
      <data key="e_width">0.5</data>
      <data key="e_lty">1</data>
      <data key="e_weight">100</data>
      <data key="e_arrow.size">0.2</data>
      <data key="e_arrow.width">0.8</data>
    </edge>
    <edge source="n53" target="n52">
      <data key="e_eloc">0</data>
      <data key="e_color">#D9D9D9A6</data>
      <data key="e_width">0.5</data>
      <data key="e_lty">1</data>
      <data key="e_weight">100</data>
      <data key="e_arrow.size">0.2</data>
      <data key="e_arrow.width">0.8</data>
    </edge>
    <edge source="n53" target="n54">
      <data key="e_eloc">0</data>
      <data key="e_color">#D9D9D9A6</data>
      <data key="e_width">0.5</data>
      <data key="e_lty">1</data>
      <data key="e_weight">100</data>
      <data key="e_arrow.size">0.2</data>
      <data key="e_arrow.width">0.8</data>
    </edge>
    <edge source="n53" target="n55">
      <data key="e_eloc">0</data>
      <data key="e_color">#D9D9D9A6</data>
      <data key="e_width">0.5</data>
      <data key="e_lty">1</data>
      <data key="e_weight">100</data>
      <data key="e_arrow.size">0.2</data>
      <data key="e_arrow.width">0.8</data>
    </edge>
    <edge source="n54" target="n14">
      <data key="e_eloc">0</data>
      <data key="e_color">#D9D9D9A6</data>
      <data key="e_width">0.5</data>
      <data key="e_lty">1</data>
      <data key="e_weight">100</data>
      <data key="e_arrow.size">0.2</data>
      <data key="e_arrow.width">0.8</data>
    </edge>
    <edge source="n54" target="n16">
      <data key="e_eloc">0</data>
      <data key="e_color">#D9D9D9A6</data>
      <data key="e_width">0.5</data>
      <data key="e_lty">1</data>
      <data key="e_weight">100</data>
      <data key="e_arrow.size">0.2</data>
      <data key="e_arrow.width">0.8</data>
    </edge>
    <edge source="n54" target="n30">
      <data key="e_eloc">0</data>
      <data key="e_color">#D9D9D9A6</data>
      <data key="e_width">0.5</data>
      <data key="e_lty">1</data>
      <data key="e_weight">100</data>
      <data key="e_arrow.size">0.2</data>
      <data key="e_arrow.width">0.8</data>
    </edge>
    <edge source="n54" target="n31">
      <data key="e_eloc">0</data>
      <data key="e_color">#D9D9D9A6</data>
      <data key="e_width">0.5</data>
      <data key="e_lty">1</data>
      <data key="e_weight">100</data>
      <data key="e_arrow.size">0.2</data>
      <data key="e_arrow.width">0.8</data>
    </edge>
    <edge source="n54" target="n33">
      <data key="e_eloc">0</data>
      <data key="e_color">#D9D9D9A6</data>
      <data key="e_width">0.5</data>
      <data key="e_lty">1</data>
      <data key="e_weight">100</data>
      <data key="e_arrow.size">0.2</data>
      <data key="e_arrow.width">0.8</data>
    </edge>
    <edge source="n54" target="n50">
      <data key="e_eloc">0</data>
      <data key="e_color">#D9D9D9A6</data>
      <data key="e_width">0.5</data>
      <data key="e_lty">1</data>
      <data key="e_weight">100</data>
      <data key="e_arrow.size">0.2</data>
      <data key="e_arrow.width">0.8</data>
    </edge>
    <edge source="n54" target="n51">
      <data key="e_eloc">0</data>
      <data key="e_color">#D9D9D9A6</data>
      <data key="e_width">0.5</data>
      <data key="e_lty">1</data>
      <data key="e_weight">100</data>
      <data key="e_arrow.size">0.2</data>
      <data key="e_arrow.width">0.8</data>
    </edge>
    <edge source="n54" target="n53">
      <data key="e_eloc">0</data>
      <data key="e_color">#D9D9D9A6</data>
      <data key="e_width">0.5</data>
      <data key="e_lty">1</data>
      <data key="e_weight">100</data>
      <data key="e_arrow.size">0.2</data>
      <data key="e_arrow.width">0.8</data>
    </edge>
    <edge source="n54" target="n55">
      <data key="e_eloc">-1</data>
      <data key="e_color">#5CACEEA6</data>
      <data key="e_width">0.5</data>
      <data key="e_lty">1</data>
      <data key="e_weight">100</data>
      <data key="e_arrow.size">0.2</data>
      <data key="e_arrow.width">0.8</data>
    </edge>
    <edge source="n54" target="n56">
      <data key="e_eloc">-1</data>
      <data key="e_color">#5CACEEA6</data>
      <data key="e_width">0.5</data>
      <data key="e_lty">1</data>
      <data key="e_weight">100</data>
      <data key="e_arrow.size">0.2</data>
      <data key="e_arrow.width">0.8</data>
    </edge>
    <edge source="n54" target="n57">
      <data key="e_eloc">-1</data>
      <data key="e_color">#5CACEEA6</data>
      <data key="e_width">0.5</data>
      <data key="e_lty">1</data>
      <data key="e_weight">100</data>
      <data key="e_arrow.size">0.2</data>
      <data key="e_arrow.width">0.8</data>
    </edge>
    <edge source="n54" target="n72">
      <data key="e_eloc">0</data>
      <data key="e_color">#D9D9D9A6</data>
      <data key="e_width">0.5</data>
      <data key="e_lty">1</data>
      <data key="e_weight">100</data>
      <data key="e_arrow.size">0.2</data>
      <data key="e_arrow.width">0.8</data>
    </edge>
    <edge source="n54" target="n73">
      <data key="e_eloc">0</data>
      <data key="e_color">#D9D9D9A6</data>
      <data key="e_width">0.5</data>
      <data key="e_lty">1</data>
      <data key="e_weight">100</data>
      <data key="e_arrow.size">0.2</data>
      <data key="e_arrow.width">0.8</data>
    </edge>
    <edge source="n54" target="n85">
      <data key="e_eloc">0</data>
      <data key="e_color">#D9D9D9A6</data>
      <data key="e_width">0.5</data>
      <data key="e_lty">1</data>
      <data key="e_weight">100</data>
      <data key="e_arrow.size">0.2</data>
      <data key="e_arrow.width">0.8</data>
    </edge>
    <edge source="n54" target="n86">
      <data key="e_eloc">0</data>
      <data key="e_color">#D9D9D9A6</data>
      <data key="e_width">0.5</data>
      <data key="e_lty">1</data>
      <data key="e_weight">100</data>
      <data key="e_arrow.size">0.2</data>
      <data key="e_arrow.width">0.8</data>
    </edge>
    <edge source="n54" target="n87">
      <data key="e_eloc">0</data>
      <data key="e_color">#D9D9D9A6</data>
      <data key="e_width">0.5</data>
      <data key="e_lty">1</data>
      <data key="e_weight">100</data>
      <data key="e_arrow.size">0.2</data>
      <data key="e_arrow.width">0.8</data>
    </edge>
    <edge source="n54" target="n88">
      <data key="e_eloc">0</data>
      <data key="e_color">#D9D9D9A6</data>
      <data key="e_width">0.5</data>
      <data key="e_lty">1</data>
      <data key="e_weight">100</data>
      <data key="e_arrow.size">0.2</data>
      <data key="e_arrow.width">0.8</data>
    </edge>
    <edge source="n54" target="n89">
      <data key="e_eloc">0</data>
      <data key="e_color">#D9D9D9A6</data>
      <data key="e_width">0.5</data>
      <data key="e_lty">1</data>
      <data key="e_weight">100</data>
      <data key="e_arrow.size">0.2</data>
      <data key="e_arrow.width">0.8</data>
    </edge>
    <edge source="n54" target="n93">
      <data key="e_eloc">-1</data>
      <data key="e_color">#5CACEEA6</data>
      <data key="e_width">0.5</data>
      <data key="e_lty">1</data>
      <data key="e_weight">100</data>
      <data key="e_arrow.size">0.2</data>
      <data key="e_arrow.width">0.8</data>
    </edge>
    <edge source="n54" target="n94">
      <data key="e_eloc">-1</data>
      <data key="e_color">#5CACEEA6</data>
      <data key="e_width">0.5</data>
      <data key="e_lty">1</data>
      <data key="e_weight">100</data>
      <data key="e_arrow.size">0.2</data>
      <data key="e_arrow.width">0.8</data>
    </edge>
    <edge source="n54" target="n95">
      <data key="e_eloc">-1</data>
      <data key="e_color">#5CACEEA6</data>
      <data key="e_width">0.5</data>
      <data key="e_lty">1</data>
      <data key="e_weight">100</data>
      <data key="e_arrow.size">0.2</data>
      <data key="e_arrow.width">0.8</data>
    </edge>
    <edge source="n54" target="n96">
      <data key="e_eloc">-1</data>
      <data key="e_color">#5CACEEA6</data>
      <data key="e_width">0.5</data>
      <data key="e_lty">1</data>
      <data key="e_weight">100</data>
      <data key="e_arrow.size">0.2</data>
      <data key="e_arrow.width">0.8</data>
    </edge>
    <edge source="n54" target="n98">
      <data key="e_eloc">0</data>
      <data key="e_color">#D9D9D9A6</data>
      <data key="e_width">0.5</data>
      <data key="e_lty">1</data>
      <data key="e_weight">100</data>
      <data key="e_arrow.size">0.2</data>
      <data key="e_arrow.width">0.8</data>
    </edge>
    <edge source="n54" target="n99">
      <data key="e_eloc">0</data>
      <data key="e_color">#D9D9D9A6</data>
      <data key="e_width">0.5</data>
      <data key="e_lty">1</data>
      <data key="e_weight">100</data>
      <data key="e_arrow.size">0.2</data>
      <data key="e_arrow.width">0.8</data>
    </edge>
    <edge source="n54" target="n100">
      <data key="e_eloc">0</data>
      <data key="e_color">#D9D9D9A6</data>
      <data key="e_width">0.5</data>
      <data key="e_lty">1</data>
      <data key="e_weight">100</data>
      <data key="e_arrow.size">0.2</data>
      <data key="e_arrow.width">0.8</data>
    </edge>
    <edge source="n54" target="n101">
      <data key="e_eloc">0</data>
      <data key="e_color">#D9D9D9A6</data>
      <data key="e_width">0.5</data>
      <data key="e_lty">1</data>
      <data key="e_weight">100</data>
      <data key="e_arrow.size">0.2</data>
      <data key="e_arrow.width">0.8</data>
    </edge>
    <edge source="n54" target="n102">
      <data key="e_eloc">0</data>
      <data key="e_color">#D9D9D9A6</data>
      <data key="e_width">0.5</data>
      <data key="e_lty">1</data>
      <data key="e_weight">100</data>
      <data key="e_arrow.size">0.2</data>
      <data key="e_arrow.width">0.8</data>
    </edge>
    <edge source="n54" target="n103">
      <data key="e_eloc">0</data>
      <data key="e_color">#D9D9D9A6</data>
      <data key="e_width">0.5</data>
      <data key="e_lty">1</data>
      <data key="e_weight">100</data>
      <data key="e_arrow.size">0.2</data>
      <data key="e_arrow.width">0.8</data>
    </edge>
    <edge source="n54" target="n104">
      <data key="e_eloc">0</data>
      <data key="e_color">#D9D9D9A6</data>
      <data key="e_width">0.5</data>
      <data key="e_lty">1</data>
      <data key="e_weight">100</data>
      <data key="e_arrow.size">0.2</data>
      <data key="e_arrow.width">0.8</data>
    </edge>
    <edge source="n54" target="n105">
      <data key="e_eloc">0</data>
      <data key="e_color">#D9D9D9A6</data>
      <data key="e_width">0.5</data>
      <data key="e_lty">1</data>
      <data key="e_weight">100</data>
      <data key="e_arrow.size">0.2</data>
      <data key="e_arrow.width">0.8</data>
    </edge>
    <edge source="n54" target="n106">
      <data key="e_eloc">0</data>
      <data key="e_color">#D9D9D9A6</data>
      <data key="e_width">0.5</data>
      <data key="e_lty">1</data>
      <data key="e_weight">100</data>
      <data key="e_arrow.size">0.2</data>
      <data key="e_arrow.width">0.8</data>
    </edge>
    <edge source="n54" target="n116">
      <data key="e_eloc">0</data>
      <data key="e_color">#D9D9D9A6</data>
      <data key="e_width">0.5</data>
      <data key="e_lty">1</data>
      <data key="e_weight">100</data>
      <data key="e_arrow.size">0.2</data>
      <data key="e_arrow.width">0.8</data>
    </edge>
    <edge source="n54" target="n163">
      <data key="e_eloc">0</data>
      <data key="e_color">#D9D9D9A6</data>
      <data key="e_width">0.5</data>
      <data key="e_lty">1</data>
      <data key="e_weight">100</data>
      <data key="e_arrow.size">0.2</data>
      <data key="e_arrow.width">0.8</data>
    </edge>
    <edge source="n54" target="n170">
      <data key="e_eloc">0</data>
      <data key="e_color">#D9D9D9A6</data>
      <data key="e_width">0.5</data>
      <data key="e_lty">1</data>
      <data key="e_weight">100</data>
      <data key="e_arrow.size">0.2</data>
      <data key="e_arrow.width">0.8</data>
    </edge>
    <edge source="n54" target="n174">
      <data key="e_eloc">0</data>
      <data key="e_color">#D9D9D9A6</data>
      <data key="e_width">0.5</data>
      <data key="e_lty">1</data>
      <data key="e_weight">100</data>
      <data key="e_arrow.size">0.2</data>
      <data key="e_arrow.width">0.8</data>
    </edge>
    <edge source="n54" target="n202">
      <data key="e_eloc">0</data>
      <data key="e_color">#D9D9D9A6</data>
      <data key="e_width">0.5</data>
      <data key="e_lty">1</data>
      <data key="e_weight">100</data>
      <data key="e_arrow.size">0.2</data>
      <data key="e_arrow.width">0.8</data>
    </edge>
    <edge source="n54" target="n205">
      <data key="e_eloc">0</data>
      <data key="e_color">#D9D9D9A6</data>
      <data key="e_width">0.5</data>
      <data key="e_lty">1</data>
      <data key="e_weight">100</data>
      <data key="e_arrow.size">0.2</data>
      <data key="e_arrow.width">0.8</data>
    </edge>
    <edge source="n54" target="n206">
      <data key="e_eloc">0</data>
      <data key="e_color">#D9D9D9A6</data>
      <data key="e_width">0.5</data>
      <data key="e_lty">1</data>
      <data key="e_weight">100</data>
      <data key="e_arrow.size">0.2</data>
      <data key="e_arrow.width">0.8</data>
    </edge>
    <edge source="n54" target="n207">
      <data key="e_eloc">0</data>
      <data key="e_color">#D9D9D9A6</data>
      <data key="e_width">0.5</data>
      <data key="e_lty">1</data>
      <data key="e_weight">100</data>
      <data key="e_arrow.size">0.2</data>
      <data key="e_arrow.width">0.8</data>
    </edge>
    <edge source="n54" target="n232">
      <data key="e_eloc">0</data>
      <data key="e_color">#D9D9D9A6</data>
      <data key="e_width">0.5</data>
      <data key="e_lty">1</data>
      <data key="e_weight">100</data>
      <data key="e_arrow.size">0.2</data>
      <data key="e_arrow.width">0.8</data>
    </edge>
    <edge source="n55" target="n14">
      <data key="e_eloc">0</data>
      <data key="e_color">#D9D9D9A6</data>
      <data key="e_width">0.5</data>
      <data key="e_lty">1</data>
      <data key="e_weight">100</data>
      <data key="e_arrow.size">0.2</data>
      <data key="e_arrow.width">0.8</data>
    </edge>
    <edge source="n55" target="n16">
      <data key="e_eloc">0</data>
      <data key="e_color">#D9D9D9A6</data>
      <data key="e_width">0.5</data>
      <data key="e_lty">1</data>
      <data key="e_weight">100</data>
      <data key="e_arrow.size">0.2</data>
      <data key="e_arrow.width">0.8</data>
    </edge>
    <edge source="n55" target="n31">
      <data key="e_eloc">0</data>
      <data key="e_color">#D9D9D9A6</data>
      <data key="e_width">0.5</data>
      <data key="e_lty">1</data>
      <data key="e_weight">100</data>
      <data key="e_arrow.size">0.2</data>
      <data key="e_arrow.width">0.8</data>
    </edge>
    <edge source="n55" target="n33">
      <data key="e_eloc">0</data>
      <data key="e_color">#D9D9D9A6</data>
      <data key="e_width">0.5</data>
      <data key="e_lty">1</data>
      <data key="e_weight">100</data>
      <data key="e_arrow.size">0.2</data>
      <data key="e_arrow.width">0.8</data>
    </edge>
    <edge source="n55" target="n50">
      <data key="e_eloc">0</data>
      <data key="e_color">#D9D9D9A6</data>
      <data key="e_width">0.5</data>
      <data key="e_lty">1</data>
      <data key="e_weight">100</data>
      <data key="e_arrow.size">0.2</data>
      <data key="e_arrow.width">0.8</data>
    </edge>
    <edge source="n55" target="n51">
      <data key="e_eloc">0</data>
      <data key="e_color">#D9D9D9A6</data>
      <data key="e_width">0.5</data>
      <data key="e_lty">1</data>
      <data key="e_weight">100</data>
      <data key="e_arrow.size">0.2</data>
      <data key="e_arrow.width">0.8</data>
    </edge>
    <edge source="n55" target="n53">
      <data key="e_eloc">0</data>
      <data key="e_color">#D9D9D9A6</data>
      <data key="e_width">0.5</data>
      <data key="e_lty">1</data>
      <data key="e_weight">100</data>
      <data key="e_arrow.size">0.2</data>
      <data key="e_arrow.width">0.8</data>
    </edge>
    <edge source="n55" target="n54">
      <data key="e_eloc">-1</data>
      <data key="e_color">#5CACEEA6</data>
      <data key="e_width">0.5</data>
      <data key="e_lty">1</data>
      <data key="e_weight">100</data>
      <data key="e_arrow.size">0.2</data>
      <data key="e_arrow.width">0.8</data>
    </edge>
    <edge source="n55" target="n72">
      <data key="e_eloc">0</data>
      <data key="e_color">#D9D9D9A6</data>
      <data key="e_width">0.5</data>
      <data key="e_lty">1</data>
      <data key="e_weight">100</data>
      <data key="e_arrow.size">0.2</data>
      <data key="e_arrow.width">0.8</data>
    </edge>
    <edge source="n55" target="n73">
      <data key="e_eloc">0</data>
      <data key="e_color">#D9D9D9A6</data>
      <data key="e_width">0.5</data>
      <data key="e_lty">1</data>
      <data key="e_weight">100</data>
      <data key="e_arrow.size">0.2</data>
      <data key="e_arrow.width">0.8</data>
    </edge>
    <edge source="n55" target="n86">
      <data key="e_eloc">1</data>
      <data key="e_color">#FF6EB4A6</data>
      <data key="e_width">0.5</data>
      <data key="e_lty">1</data>
      <data key="e_weight">100</data>
      <data key="e_arrow.size">0.2</data>
      <data key="e_arrow.width">0.8</data>
    </edge>
    <edge source="n55" target="n87">
      <data key="e_eloc">1</data>
      <data key="e_color">#FF6EB4A6</data>
      <data key="e_width">0.5</data>
      <data key="e_lty">1</data>
      <data key="e_weight">100</data>
      <data key="e_arrow.size">0.2</data>
      <data key="e_arrow.width">0.8</data>
    </edge>
    <edge source="n55" target="n98">
      <data key="e_eloc">1</data>
      <data key="e_color">#FF6EB4A6</data>
      <data key="e_width">0.5</data>
      <data key="e_lty">1</data>
      <data key="e_weight">100</data>
      <data key="e_arrow.size">0.2</data>
      <data key="e_arrow.width">0.8</data>
    </edge>
    <edge source="n55" target="n103">
      <data key="e_eloc">1</data>
      <data key="e_color">#FF6EB4A6</data>
      <data key="e_width">0.5</data>
      <data key="e_lty">1</data>
      <data key="e_weight">100</data>
      <data key="e_arrow.size">0.2</data>
      <data key="e_arrow.width">0.8</data>
    </edge>
    <edge source="n55" target="n116">
      <data key="e_eloc">0</data>
      <data key="e_color">#D9D9D9A6</data>
      <data key="e_width">0.5</data>
      <data key="e_lty">1</data>
      <data key="e_weight">100</data>
      <data key="e_arrow.size">0.2</data>
      <data key="e_arrow.width">0.8</data>
    </edge>
    <edge source="n55" target="n119">
      <data key="e_eloc">0</data>
      <data key="e_color">#D9D9D9A6</data>
      <data key="e_width">0.5</data>
      <data key="e_lty">1</data>
      <data key="e_weight">100</data>
      <data key="e_arrow.size">0.2</data>
      <data key="e_arrow.width">0.8</data>
    </edge>
    <edge source="n55" target="n126">
      <data key="e_eloc">1</data>
      <data key="e_color">#FF6EB4A6</data>
      <data key="e_width">0.5</data>
      <data key="e_lty">1</data>
      <data key="e_weight">100</data>
      <data key="e_arrow.size">0.2</data>
      <data key="e_arrow.width">0.8</data>
    </edge>
    <edge source="n55" target="n128">
      <data key="e_eloc">1</data>
      <data key="e_color">#FF6EB4A6</data>
      <data key="e_width">0.5</data>
      <data key="e_lty">1</data>
      <data key="e_weight">100</data>
      <data key="e_arrow.size">0.2</data>
      <data key="e_arrow.width">0.8</data>
    </edge>
    <edge source="n55" target="n129">
      <data key="e_eloc">1</data>
      <data key="e_color">#FF6EB4A6</data>
      <data key="e_width">0.5</data>
      <data key="e_lty">1</data>
      <data key="e_weight">100</data>
      <data key="e_arrow.size">0.2</data>
      <data key="e_arrow.width">0.8</data>
    </edge>
    <edge source="n55" target="n130">
      <data key="e_eloc">1</data>
      <data key="e_color">#FF6EB4A6</data>
      <data key="e_width">0.5</data>
      <data key="e_lty">1</data>
      <data key="e_weight">100</data>
      <data key="e_arrow.size">0.2</data>
      <data key="e_arrow.width">0.8</data>
    </edge>
    <edge source="n55" target="n131">
      <data key="e_eloc">1</data>
      <data key="e_color">#FF6EB4A6</data>
      <data key="e_width">0.5</data>
      <data key="e_lty">1</data>
      <data key="e_weight">100</data>
      <data key="e_arrow.size">0.2</data>
      <data key="e_arrow.width">0.8</data>
    </edge>
    <edge source="n55" target="n132">
      <data key="e_eloc">1</data>
      <data key="e_color">#FF6EB4A6</data>
      <data key="e_width">0.5</data>
      <data key="e_lty">1</data>
      <data key="e_weight">100</data>
      <data key="e_arrow.size">0.2</data>
      <data key="e_arrow.width">0.8</data>
    </edge>
    <edge source="n55" target="n133">
      <data key="e_eloc">1</data>
      <data key="e_color">#FF6EB4A6</data>
      <data key="e_width">0.5</data>
      <data key="e_lty">1</data>
      <data key="e_weight">100</data>
      <data key="e_arrow.size">0.2</data>
      <data key="e_arrow.width">0.8</data>
    </edge>
    <edge source="n55" target="n134">
      <data key="e_eloc">1</data>
      <data key="e_color">#FF6EB4A6</data>
      <data key="e_width">0.5</data>
      <data key="e_lty">1</data>
      <data key="e_weight">100</data>
      <data key="e_arrow.size">0.2</data>
      <data key="e_arrow.width">0.8</data>
    </edge>
    <edge source="n55" target="n135">
      <data key="e_eloc">1</data>
      <data key="e_color">#FF6EB4A6</data>
      <data key="e_width">0.5</data>
      <data key="e_lty">1</data>
      <data key="e_weight">100</data>
      <data key="e_arrow.size">0.2</data>
      <data key="e_arrow.width">0.8</data>
    </edge>
    <edge source="n55" target="n136">
      <data key="e_eloc">1</data>
      <data key="e_color">#FF6EB4A6</data>
      <data key="e_width">0.5</data>
      <data key="e_lty">1</data>
      <data key="e_weight">100</data>
      <data key="e_arrow.size">0.2</data>
      <data key="e_arrow.width">0.8</data>
    </edge>
    <edge source="n55" target="n137">
      <data key="e_eloc">1</data>
      <data key="e_color">#FF6EB4A6</data>
      <data key="e_width">0.5</data>
      <data key="e_lty">1</data>
      <data key="e_weight">100</data>
      <data key="e_arrow.size">0.2</data>
      <data key="e_arrow.width">0.8</data>
    </edge>
    <edge source="n55" target="n138">
      <data key="e_eloc">1</data>
      <data key="e_color">#FF6EB4A6</data>
      <data key="e_width">0.5</data>
      <data key="e_lty">1</data>
      <data key="e_weight">100</data>
      <data key="e_arrow.size">0.2</data>
      <data key="e_arrow.width">0.8</data>
    </edge>
    <edge source="n56" target="n20">
      <data key="e_eloc">0</data>
      <data key="e_color">#D9D9D9A6</data>
      <data key="e_width">0.9</data>
      <data key="e_lty">2</data>
      <data key="e_weight">2.49750187375078e-05</data>
      <data key="e_arrow.size">0.2</data>
      <data key="e_arrow.width">0.8</data>
    </edge>
    <edge source="n56" target="n33">
      <data key="e_eloc">0</data>
      <data key="e_color">#D9D9D9A6</data>
      <data key="e_width">0.5</data>
      <data key="e_lty">1</data>
      <data key="e_weight">100</data>
      <data key="e_arrow.size">0.2</data>
      <data key="e_arrow.width">0.8</data>
    </edge>
    <edge source="n56" target="n54">
      <data key="e_eloc">-1</data>
      <data key="e_color">#5CACEEA6</data>
      <data key="e_width">0.5</data>
      <data key="e_lty">1</data>
      <data key="e_weight">100</data>
      <data key="e_arrow.size">0.2</data>
      <data key="e_arrow.width">0.8</data>
    </edge>
    <edge source="n56" target="n72">
      <data key="e_eloc">0</data>
      <data key="e_color">#D9D9D9A6</data>
      <data key="e_width">0.5</data>
      <data key="e_lty">1</data>
      <data key="e_weight">100</data>
      <data key="e_arrow.size">0.2</data>
      <data key="e_arrow.width">0.8</data>
    </edge>
    <edge source="n56" target="n73">
      <data key="e_eloc">0</data>
      <data key="e_color">#D9D9D9A6</data>
      <data key="e_width">0.5</data>
      <data key="e_lty">1</data>
      <data key="e_weight">100</data>
      <data key="e_arrow.size">0.2</data>
      <data key="e_arrow.width">0.8</data>
    </edge>
    <edge source="n56" target="n86">
      <data key="e_eloc">1</data>
      <data key="e_color">#FF6EB4A6</data>
      <data key="e_width">0.5</data>
      <data key="e_lty">1</data>
      <data key="e_weight">100</data>
      <data key="e_arrow.size">0.2</data>
      <data key="e_arrow.width">0.8</data>
    </edge>
    <edge source="n56" target="n87">
      <data key="e_eloc">1</data>
      <data key="e_color">#FF6EB4A6</data>
      <data key="e_width">0.5</data>
      <data key="e_lty">1</data>
      <data key="e_weight">100</data>
      <data key="e_arrow.size">0.2</data>
      <data key="e_arrow.width">0.8</data>
    </edge>
    <edge source="n56" target="n98">
      <data key="e_eloc">1</data>
      <data key="e_color">#FF6EB4A6</data>
      <data key="e_width">0.5</data>
      <data key="e_lty">1</data>
      <data key="e_weight">100</data>
      <data key="e_arrow.size">0.2</data>
      <data key="e_arrow.width">0.8</data>
    </edge>
    <edge source="n56" target="n103">
      <data key="e_eloc">1</data>
      <data key="e_color">#FF6EB4A6</data>
      <data key="e_width">0.5</data>
      <data key="e_lty">1</data>
      <data key="e_weight">100</data>
      <data key="e_arrow.size">0.2</data>
      <data key="e_arrow.width">0.8</data>
    </edge>
    <edge source="n56" target="n116">
      <data key="e_eloc">0</data>
      <data key="e_color">#D9D9D9A6</data>
      <data key="e_width">0.5</data>
      <data key="e_lty">1</data>
      <data key="e_weight">100</data>
      <data key="e_arrow.size">0.2</data>
      <data key="e_arrow.width">0.8</data>
    </edge>
    <edge source="n56" target="n119">
      <data key="e_eloc">0</data>
      <data key="e_color">#D9D9D9A6</data>
      <data key="e_width">0.5</data>
      <data key="e_lty">1</data>
      <data key="e_weight">100</data>
      <data key="e_arrow.size">0.2</data>
      <data key="e_arrow.width">0.8</data>
    </edge>
    <edge source="n56" target="n126">
      <data key="e_eloc">1</data>
      <data key="e_color">#FF6EB4A6</data>
      <data key="e_width">0.5</data>
      <data key="e_lty">1</data>
      <data key="e_weight">100</data>
      <data key="e_arrow.size">0.2</data>
      <data key="e_arrow.width">0.8</data>
    </edge>
    <edge source="n56" target="n128">
      <data key="e_eloc">1</data>
      <data key="e_color">#FF6EB4A6</data>
      <data key="e_width">0.5</data>
      <data key="e_lty">1</data>
      <data key="e_weight">100</data>
      <data key="e_arrow.size">0.2</data>
      <data key="e_arrow.width">0.8</data>
    </edge>
    <edge source="n56" target="n129">
      <data key="e_eloc">1</data>
      <data key="e_color">#FF6EB4A6</data>
      <data key="e_width">0.5</data>
      <data key="e_lty">1</data>
      <data key="e_weight">100</data>
      <data key="e_arrow.size">0.2</data>
      <data key="e_arrow.width">0.8</data>
    </edge>
    <edge source="n56" target="n130">
      <data key="e_eloc">1</data>
      <data key="e_color">#FF6EB4A6</data>
      <data key="e_width">0.5</data>
      <data key="e_lty">1</data>
      <data key="e_weight">100</data>
      <data key="e_arrow.size">0.2</data>
      <data key="e_arrow.width">0.8</data>
    </edge>
    <edge source="n56" target="n131">
      <data key="e_eloc">1</data>
      <data key="e_color">#FF6EB4A6</data>
      <data key="e_width">0.5</data>
      <data key="e_lty">1</data>
      <data key="e_weight">100</data>
      <data key="e_arrow.size">0.2</data>
      <data key="e_arrow.width">0.8</data>
    </edge>
    <edge source="n56" target="n132">
      <data key="e_eloc">1</data>
      <data key="e_color">#FF6EB4A6</data>
      <data key="e_width">0.5</data>
      <data key="e_lty">1</data>
      <data key="e_weight">100</data>
      <data key="e_arrow.size">0.2</data>
      <data key="e_arrow.width">0.8</data>
    </edge>
    <edge source="n56" target="n133">
      <data key="e_eloc">1</data>
      <data key="e_color">#FF6EB4A6</data>
      <data key="e_width">0.5</data>
      <data key="e_lty">1</data>
      <data key="e_weight">100</data>
      <data key="e_arrow.size">0.2</data>
      <data key="e_arrow.width">0.8</data>
    </edge>
    <edge source="n56" target="n134">
      <data key="e_eloc">1</data>
      <data key="e_color">#FF6EB4A6</data>
      <data key="e_width">0.5</data>
      <data key="e_lty">1</data>
      <data key="e_weight">100</data>
      <data key="e_arrow.size">0.2</data>
      <data key="e_arrow.width">0.8</data>
    </edge>
    <edge source="n56" target="n135">
      <data key="e_eloc">1</data>
      <data key="e_color">#FF6EB4A6</data>
      <data key="e_width">0.5</data>
      <data key="e_lty">1</data>
      <data key="e_weight">100</data>
      <data key="e_arrow.size">0.2</data>
      <data key="e_arrow.width">0.8</data>
    </edge>
    <edge source="n56" target="n136">
      <data key="e_eloc">1</data>
      <data key="e_color">#FF6EB4A6</data>
      <data key="e_width">0.5</data>
      <data key="e_lty">1</data>
      <data key="e_weight">100</data>
      <data key="e_arrow.size">0.2</data>
      <data key="e_arrow.width">0.8</data>
    </edge>
    <edge source="n56" target="n137">
      <data key="e_eloc">1</data>
      <data key="e_color">#FF6EB4A6</data>
      <data key="e_width">0.5</data>
      <data key="e_lty">1</data>
      <data key="e_weight">100</data>
      <data key="e_arrow.size">0.2</data>
      <data key="e_arrow.width">0.8</data>
    </edge>
    <edge source="n56" target="n138">
      <data key="e_eloc">1</data>
      <data key="e_color">#FF6EB4A6</data>
      <data key="e_width">0.5</data>
      <data key="e_lty">1</data>
      <data key="e_weight">100</data>
      <data key="e_arrow.size">0.2</data>
      <data key="e_arrow.width">0.8</data>
    </edge>
    <edge source="n56" target="n148">
      <data key="e_eloc">0</data>
      <data key="e_color">#D9D9D9A6</data>
      <data key="e_width">0.9</data>
      <data key="e_lty">2</data>
      <data key="e_weight">2.49750187375078e-05</data>
      <data key="e_arrow.size">0.2</data>
      <data key="e_arrow.width">0.8</data>
    </edge>
    <edge source="n56" target="n150">
      <data key="e_eloc">0</data>
      <data key="e_color">#D9D9D9A6</data>
      <data key="e_width">0.9</data>
      <data key="e_lty">2</data>
      <data key="e_weight">2.49750187375078e-05</data>
      <data key="e_arrow.size">0.2</data>
      <data key="e_arrow.width">0.8</data>
    </edge>
    <edge source="n56" target="n187">
      <data key="e_eloc">0</data>
      <data key="e_color">#D9D9D9A6</data>
      <data key="e_width">0.9</data>
      <data key="e_lty">2</data>
      <data key="e_weight">2.49750187375078e-05</data>
      <data key="e_arrow.size">0.2</data>
      <data key="e_arrow.width">0.8</data>
    </edge>
    <edge source="n56" target="n233">
      <data key="e_eloc">0</data>
      <data key="e_color">#D9D9D9A6</data>
      <data key="e_width">0.9</data>
      <data key="e_lty">2</data>
      <data key="e_weight">2.49750187375078e-05</data>
      <data key="e_arrow.size">0.2</data>
      <data key="e_arrow.width">0.8</data>
    </edge>
    <edge source="n57" target="n20">
      <data key="e_eloc">0</data>
      <data key="e_color">#D9D9D9A6</data>
      <data key="e_width">0.9</data>
      <data key="e_lty">2</data>
      <data key="e_weight">2.49750187375078e-05</data>
      <data key="e_arrow.size">0.2</data>
      <data key="e_arrow.width">0.8</data>
    </edge>
    <edge source="n57" target="n33">
      <data key="e_eloc">0</data>
      <data key="e_color">#D9D9D9A6</data>
      <data key="e_width">0.5</data>
      <data key="e_lty">1</data>
      <data key="e_weight">100</data>
      <data key="e_arrow.size">0.2</data>
      <data key="e_arrow.width">0.8</data>
    </edge>
    <edge source="n57" target="n54">
      <data key="e_eloc">-1</data>
      <data key="e_color">#5CACEEA6</data>
      <data key="e_width">0.5</data>
      <data key="e_lty">1</data>
      <data key="e_weight">100</data>
      <data key="e_arrow.size">0.2</data>
      <data key="e_arrow.width">0.8</data>
    </edge>
    <edge source="n57" target="n72">
      <data key="e_eloc">0</data>
      <data key="e_color">#D9D9D9A6</data>
      <data key="e_width">0.5</data>
      <data key="e_lty">1</data>
      <data key="e_weight">100</data>
      <data key="e_arrow.size">0.2</data>
      <data key="e_arrow.width">0.8</data>
    </edge>
    <edge source="n57" target="n73">
      <data key="e_eloc">0</data>
      <data key="e_color">#D9D9D9A6</data>
      <data key="e_width">0.5</data>
      <data key="e_lty">1</data>
      <data key="e_weight">100</data>
      <data key="e_arrow.size">0.2</data>
      <data key="e_arrow.width">0.8</data>
    </edge>
    <edge source="n57" target="n86">
      <data key="e_eloc">1</data>
      <data key="e_color">#FF6EB4A6</data>
      <data key="e_width">0.5</data>
      <data key="e_lty">1</data>
      <data key="e_weight">100</data>
      <data key="e_arrow.size">0.2</data>
      <data key="e_arrow.width">0.8</data>
    </edge>
    <edge source="n57" target="n87">
      <data key="e_eloc">1</data>
      <data key="e_color">#FF6EB4A6</data>
      <data key="e_width">0.5</data>
      <data key="e_lty">1</data>
      <data key="e_weight">100</data>
      <data key="e_arrow.size">0.2</data>
      <data key="e_arrow.width">0.8</data>
    </edge>
    <edge source="n57" target="n98">
      <data key="e_eloc">1</data>
      <data key="e_color">#FF6EB4A6</data>
      <data key="e_width">0.5</data>
      <data key="e_lty">1</data>
      <data key="e_weight">100</data>
      <data key="e_arrow.size">0.2</data>
      <data key="e_arrow.width">0.8</data>
    </edge>
    <edge source="n57" target="n103">
      <data key="e_eloc">1</data>
      <data key="e_color">#FF6EB4A6</data>
      <data key="e_width">0.5</data>
      <data key="e_lty">1</data>
      <data key="e_weight">100</data>
      <data key="e_arrow.size">0.2</data>
      <data key="e_arrow.width">0.8</data>
    </edge>
    <edge source="n57" target="n116">
      <data key="e_eloc">0</data>
      <data key="e_color">#D9D9D9A6</data>
      <data key="e_width">0.5</data>
      <data key="e_lty">1</data>
      <data key="e_weight">100</data>
      <data key="e_arrow.size">0.2</data>
      <data key="e_arrow.width">0.8</data>
    </edge>
    <edge source="n57" target="n119">
      <data key="e_eloc">0</data>
      <data key="e_color">#D9D9D9A6</data>
      <data key="e_width">0.5</data>
      <data key="e_lty">1</data>
      <data key="e_weight">100</data>
      <data key="e_arrow.size">0.2</data>
      <data key="e_arrow.width">0.8</data>
    </edge>
    <edge source="n57" target="n126">
      <data key="e_eloc">1</data>
      <data key="e_color">#FF6EB4A6</data>
      <data key="e_width">0.5</data>
      <data key="e_lty">1</data>
      <data key="e_weight">100</data>
      <data key="e_arrow.size">0.2</data>
      <data key="e_arrow.width">0.8</data>
    </edge>
    <edge source="n57" target="n128">
      <data key="e_eloc">1</data>
      <data key="e_color">#FF6EB4A6</data>
      <data key="e_width">0.5</data>
      <data key="e_lty">1</data>
      <data key="e_weight">100</data>
      <data key="e_arrow.size">0.2</data>
      <data key="e_arrow.width">0.8</data>
    </edge>
    <edge source="n57" target="n129">
      <data key="e_eloc">1</data>
      <data key="e_color">#FF6EB4A6</data>
      <data key="e_width">0.5</data>
      <data key="e_lty">1</data>
      <data key="e_weight">100</data>
      <data key="e_arrow.size">0.2</data>
      <data key="e_arrow.width">0.8</data>
    </edge>
    <edge source="n57" target="n130">
      <data key="e_eloc">1</data>
      <data key="e_color">#FF6EB4A6</data>
      <data key="e_width">0.5</data>
      <data key="e_lty">1</data>
      <data key="e_weight">100</data>
      <data key="e_arrow.size">0.2</data>
      <data key="e_arrow.width">0.8</data>
    </edge>
    <edge source="n57" target="n131">
      <data key="e_eloc">1</data>
      <data key="e_color">#FF6EB4A6</data>
      <data key="e_width">0.5</data>
      <data key="e_lty">1</data>
      <data key="e_weight">100</data>
      <data key="e_arrow.size">0.2</data>
      <data key="e_arrow.width">0.8</data>
    </edge>
    <edge source="n57" target="n132">
      <data key="e_eloc">1</data>
      <data key="e_color">#FF6EB4A6</data>
      <data key="e_width">0.5</data>
      <data key="e_lty">1</data>
      <data key="e_weight">100</data>
      <data key="e_arrow.size">0.2</data>
      <data key="e_arrow.width">0.8</data>
    </edge>
    <edge source="n57" target="n133">
      <data key="e_eloc">1</data>
      <data key="e_color">#FF6EB4A6</data>
      <data key="e_width">0.5</data>
      <data key="e_lty">1</data>
      <data key="e_weight">100</data>
      <data key="e_arrow.size">0.2</data>
      <data key="e_arrow.width">0.8</data>
    </edge>
    <edge source="n57" target="n134">
      <data key="e_eloc">1</data>
      <data key="e_color">#FF6EB4A6</data>
      <data key="e_width">0.5</data>
      <data key="e_lty">1</data>
      <data key="e_weight">100</data>
      <data key="e_arrow.size">0.2</data>
      <data key="e_arrow.width">0.8</data>
    </edge>
    <edge source="n57" target="n135">
      <data key="e_eloc">1</data>
      <data key="e_color">#FF6EB4A6</data>
      <data key="e_width">0.5</data>
      <data key="e_lty">1</data>
      <data key="e_weight">100</data>
      <data key="e_arrow.size">0.2</data>
      <data key="e_arrow.width">0.8</data>
    </edge>
    <edge source="n57" target="n136">
      <data key="e_eloc">1</data>
      <data key="e_color">#FF6EB4A6</data>
      <data key="e_width">0.5</data>
      <data key="e_lty">1</data>
      <data key="e_weight">100</data>
      <data key="e_arrow.size">0.2</data>
      <data key="e_arrow.width">0.8</data>
    </edge>
    <edge source="n57" target="n137">
      <data key="e_eloc">1</data>
      <data key="e_color">#FF6EB4A6</data>
      <data key="e_width">0.5</data>
      <data key="e_lty">1</data>
      <data key="e_weight">100</data>
      <data key="e_arrow.size">0.2</data>
      <data key="e_arrow.width">0.8</data>
    </edge>
    <edge source="n57" target="n138">
      <data key="e_eloc">1</data>
      <data key="e_color">#FF6EB4A6</data>
      <data key="e_width">0.5</data>
      <data key="e_lty">1</data>
      <data key="e_weight">100</data>
      <data key="e_arrow.size">0.2</data>
      <data key="e_arrow.width">0.8</data>
    </edge>
    <edge source="n57" target="n148">
      <data key="e_eloc">0</data>
      <data key="e_color">#D9D9D9A6</data>
      <data key="e_width">0.9</data>
      <data key="e_lty">2</data>
      <data key="e_weight">2.49750187375078e-05</data>
      <data key="e_arrow.size">0.2</data>
      <data key="e_arrow.width">0.8</data>
    </edge>
    <edge source="n57" target="n150">
      <data key="e_eloc">0</data>
      <data key="e_color">#D9D9D9A6</data>
      <data key="e_width">0.9</data>
      <data key="e_lty">2</data>
      <data key="e_weight">2.49750187375078e-05</data>
      <data key="e_arrow.size">0.2</data>
      <data key="e_arrow.width">0.8</data>
    </edge>
    <edge source="n57" target="n187">
      <data key="e_eloc">0</data>
      <data key="e_color">#D9D9D9A6</data>
      <data key="e_width">0.9</data>
      <data key="e_lty">2</data>
      <data key="e_weight">2.49750187375078e-05</data>
      <data key="e_arrow.size">0.2</data>
      <data key="e_arrow.width">0.8</data>
    </edge>
    <edge source="n57" target="n233">
      <data key="e_eloc">0</data>
      <data key="e_color">#D9D9D9A6</data>
      <data key="e_width">0.9</data>
      <data key="e_lty">2</data>
      <data key="e_weight">2.49750187375078e-05</data>
      <data key="e_arrow.size">0.2</data>
      <data key="e_arrow.width">0.8</data>
    </edge>
    <edge source="n59" target="n189">
      <data key="e_eloc">0</data>
      <data key="e_color">#D9D9D9A6</data>
      <data key="e_width">0.5</data>
      <data key="e_lty">1</data>
      <data key="e_weight">100</data>
      <data key="e_arrow.size">0.2</data>
      <data key="e_arrow.width">0.8</data>
    </edge>
    <edge source="n60" target="n189">
      <data key="e_eloc">0</data>
      <data key="e_color">#D9D9D9A6</data>
      <data key="e_width">0.5</data>
      <data key="e_lty">1</data>
      <data key="e_weight">100</data>
      <data key="e_arrow.size">0.2</data>
      <data key="e_arrow.width">0.8</data>
    </edge>
    <edge source="n61" target="n50">
      <data key="e_eloc">0</data>
      <data key="e_color">#D9D9D9A6</data>
      <data key="e_width">0.5</data>
      <data key="e_lty">1</data>
      <data key="e_weight">100</data>
      <data key="e_arrow.size">0.2</data>
      <data key="e_arrow.width">0.8</data>
    </edge>
    <edge source="n61" target="n51">
      <data key="e_eloc">0</data>
      <data key="e_color">#D9D9D9A6</data>
      <data key="e_width">0.5</data>
      <data key="e_lty">1</data>
      <data key="e_weight">100</data>
      <data key="e_arrow.size">0.2</data>
      <data key="e_arrow.width">0.8</data>
    </edge>
    <edge source="n61" target="n58">
      <data key="e_eloc">0</data>
      <data key="e_color">#D9D9D9A6</data>
      <data key="e_width">0.5</data>
      <data key="e_lty">1</data>
      <data key="e_weight">100</data>
      <data key="e_arrow.size">0.2</data>
      <data key="e_arrow.width">0.8</data>
    </edge>
    <edge source="n61" target="n59">
      <data key="e_eloc">0</data>
      <data key="e_color">#D9D9D9A6</data>
      <data key="e_width">0.5</data>
      <data key="e_lty">1</data>
      <data key="e_weight">100</data>
      <data key="e_arrow.size">0.2</data>
      <data key="e_arrow.width">0.8</data>
    </edge>
    <edge source="n61" target="n60">
      <data key="e_eloc">0</data>
      <data key="e_color">#D9D9D9A6</data>
      <data key="e_width">0.5</data>
      <data key="e_lty">1</data>
      <data key="e_weight">100</data>
      <data key="e_arrow.size">0.2</data>
      <data key="e_arrow.width">0.8</data>
    </edge>
    <edge source="n62" target="n8">
      <data key="e_eloc">0</data>
      <data key="e_color">#D9D9D9A6</data>
      <data key="e_width">0.9</data>
      <data key="e_lty">2</data>
      <data key="e_weight">1.73596644422693e-07</data>
      <data key="e_arrow.size">0.2</data>
      <data key="e_arrow.width">0.8</data>
    </edge>
    <edge source="n62" target="n9">
      <data key="e_eloc">0</data>
      <data key="e_color">#D9D9D9A6</data>
      <data key="e_width">0.9</data>
      <data key="e_lty">2</data>
      <data key="e_weight">1.92895876311905e-08</data>
      <data key="e_arrow.size">0.2</data>
      <data key="e_arrow.width">0.8</data>
    </edge>
    <edge source="n62" target="n10">
      <data key="e_eloc">0</data>
      <data key="e_color">#D9D9D9A6</data>
      <data key="e_width">0.9</data>
      <data key="e_lty">2</data>
      <data key="e_weight">1.56210944822998e-06</data>
      <data key="e_arrow.size">0.2</data>
      <data key="e_arrow.width">0.8</data>
    </edge>
    <edge source="n62" target="n11">
      <data key="e_eloc">0</data>
      <data key="e_color">#D9D9D9A6</data>
      <data key="e_width">0.9</data>
      <data key="e_lty">2</data>
      <data key="e_weight">1.56210944822998e-06</data>
      <data key="e_arrow.size">0.2</data>
      <data key="e_arrow.width">0.8</data>
    </edge>
    <edge source="n62" target="n66">
      <data key="e_eloc">-1</data>
      <data key="e_color">#5CACEEA6</data>
      <data key="e_width">0.9</data>
      <data key="e_lty">2</data>
      <data key="e_weight">5.1013120314378e-07</data>
      <data key="e_arrow.size">0.2</data>
      <data key="e_arrow.width">0.8</data>
    </edge>
    <edge source="n62" target="n68">
      <data key="e_eloc">0</data>
      <data key="e_color">#D9D9D9A6</data>
      <data key="e_width">0.9</data>
      <data key="e_lty">2</data>
      <data key="e_weight">3.45980056512452e-07</data>
      <data key="e_arrow.size">0.2</data>
      <data key="e_arrow.width">0.8</data>
    </edge>
    <edge source="n62" target="n69">
      <data key="e_eloc">0</data>
      <data key="e_color">#D9D9D9A6</data>
      <data key="e_width">0.9</data>
      <data key="e_lty">2</data>
      <data key="e_weight">2.7768520832819e-06</data>
      <data key="e_arrow.size">0.2</data>
      <data key="e_arrow.width">0.8</data>
    </edge>
    <edge source="n63" target="n8">
      <data key="e_eloc">0</data>
      <data key="e_color">#D9D9D9A6</data>
      <data key="e_width">0.5</data>
      <data key="e_lty">1</data>
      <data key="e_weight">100</data>
      <data key="e_arrow.size">0.2</data>
      <data key="e_arrow.width">0.8</data>
    </edge>
    <edge source="n63" target="n9">
      <data key="e_eloc">0</data>
      <data key="e_color">#D9D9D9A6</data>
      <data key="e_width">0.5</data>
      <data key="e_lty">1</data>
      <data key="e_weight">100</data>
      <data key="e_arrow.size">0.2</data>
      <data key="e_arrow.width">0.8</data>
    </edge>
    <edge source="n63" target="n10">
      <data key="e_eloc">0</data>
      <data key="e_color">#D9D9D9A6</data>
      <data key="e_width">0.5</data>
      <data key="e_lty">1</data>
      <data key="e_weight">100</data>
      <data key="e_arrow.size">0.2</data>
      <data key="e_arrow.width">0.8</data>
    </edge>
    <edge source="n63" target="n11">
      <data key="e_eloc">0</data>
      <data key="e_color">#D9D9D9A6</data>
      <data key="e_width">0.5</data>
      <data key="e_lty">1</data>
      <data key="e_weight">100</data>
      <data key="e_arrow.size">0.2</data>
      <data key="e_arrow.width">0.8</data>
    </edge>
    <edge source="n63" target="n68">
      <data key="e_eloc">0</data>
      <data key="e_color">#D9D9D9A6</data>
      <data key="e_width">0.5</data>
      <data key="e_lty">1</data>
      <data key="e_weight">100</data>
      <data key="e_arrow.size">0.2</data>
      <data key="e_arrow.width">0.8</data>
    </edge>
    <edge source="n63" target="n69">
      <data key="e_eloc">0</data>
      <data key="e_color">#D9D9D9A6</data>
      <data key="e_width">0.5</data>
      <data key="e_lty">1</data>
      <data key="e_weight">100</data>
      <data key="e_arrow.size">0.2</data>
      <data key="e_arrow.width">0.8</data>
    </edge>
    <edge source="n64" target="n8">
      <data key="e_eloc">0</data>
      <data key="e_color">#D9D9D9A6</data>
      <data key="e_width">0.5</data>
      <data key="e_lty">1</data>
      <data key="e_weight">100</data>
      <data key="e_arrow.size">0.2</data>
      <data key="e_arrow.width">0.8</data>
    </edge>
    <edge source="n64" target="n9">
      <data key="e_eloc">0</data>
      <data key="e_color">#D9D9D9A6</data>
      <data key="e_width">0.5</data>
      <data key="e_lty">1</data>
      <data key="e_weight">100</data>
      <data key="e_arrow.size">0.2</data>
      <data key="e_arrow.width">0.8</data>
    </edge>
    <edge source="n64" target="n10">
      <data key="e_eloc">0</data>
      <data key="e_color">#D9D9D9A6</data>
      <data key="e_width">0.5</data>
      <data key="e_lty">1</data>
      <data key="e_weight">100</data>
      <data key="e_arrow.size">0.2</data>
      <data key="e_arrow.width">0.8</data>
    </edge>
    <edge source="n64" target="n11">
      <data key="e_eloc">0</data>
      <data key="e_color">#D9D9D9A6</data>
      <data key="e_width">0.5</data>
      <data key="e_lty">1</data>
      <data key="e_weight">100</data>
      <data key="e_arrow.size">0.2</data>
      <data key="e_arrow.width">0.8</data>
    </edge>
    <edge source="n64" target="n66">
      <data key="e_eloc">0</data>
      <data key="e_color">#D9D9D9A6</data>
      <data key="e_width">0.5</data>
      <data key="e_lty">1</data>
      <data key="e_weight">100</data>
      <data key="e_arrow.size">0.2</data>
      <data key="e_arrow.width">0.8</data>
    </edge>
    <edge source="n64" target="n68">
      <data key="e_eloc">0</data>
      <data key="e_color">#D9D9D9A6</data>
      <data key="e_width">0.5</data>
      <data key="e_lty">1</data>
      <data key="e_weight">100</data>
      <data key="e_arrow.size">0.2</data>
      <data key="e_arrow.width">0.8</data>
    </edge>
    <edge source="n64" target="n69">
      <data key="e_eloc">0</data>
      <data key="e_color">#D9D9D9A6</data>
      <data key="e_width">0.5</data>
      <data key="e_lty">1</data>
      <data key="e_weight">100</data>
      <data key="e_arrow.size">0.2</data>
      <data key="e_arrow.width">0.8</data>
    </edge>
    <edge source="n65" target="n48">
      <data key="e_eloc">0</data>
      <data key="e_color">#D9D9D9A6</data>
      <data key="e_width">0.5</data>
      <data key="e_lty">1</data>
      <data key="e_weight">100</data>
      <data key="e_arrow.size">0.2</data>
      <data key="e_arrow.width">0.8</data>
    </edge>
    <edge source="n65" target="n66">
      <data key="e_eloc">0</data>
      <data key="e_color">#D9D9D9A6</data>
      <data key="e_width">0.9</data>
      <data key="e_lty">2</data>
      <data key="e_weight">6.2468761714845e-06</data>
      <data key="e_arrow.size">0.2</data>
      <data key="e_arrow.width">0.8</data>
    </edge>
    <edge source="n65" target="n173">
      <data key="e_eloc">0</data>
      <data key="e_color">#D9D9D9A6</data>
      <data key="e_width">0.5</data>
      <data key="e_lty">1</data>
      <data key="e_weight">100</data>
      <data key="e_arrow.size">0.2</data>
      <data key="e_arrow.width">0.8</data>
    </edge>
    <edge source="n65" target="n175">
      <data key="e_eloc">0</data>
      <data key="e_color">#D9D9D9A6</data>
      <data key="e_width">0.5</data>
      <data key="e_lty">1</data>
      <data key="e_weight">100</data>
      <data key="e_arrow.size">0.2</data>
      <data key="e_arrow.width">0.8</data>
    </edge>
    <edge source="n66" target="n19">
      <data key="e_eloc">0</data>
      <data key="e_color">#D9D9D9A6</data>
      <data key="e_width">0.9</data>
      <data key="e_lty">2</data>
      <data key="e_weight">2.49750187375078e-05</data>
      <data key="e_arrow.size">0.2</data>
      <data key="e_arrow.width">0.8</data>
    </edge>
    <edge source="n66" target="n21">
      <data key="e_eloc">0</data>
      <data key="e_color">#D9D9D9A6</data>
      <data key="e_width">0.9</data>
      <data key="e_lty">2</data>
      <data key="e_weight">2.49750187375078e-05</data>
      <data key="e_arrow.size">0.2</data>
      <data key="e_arrow.width">0.8</data>
    </edge>
    <edge source="n66" target="n25">
      <data key="e_eloc">0</data>
      <data key="e_color">#D9D9D9A6</data>
      <data key="e_width">0.5</data>
      <data key="e_lty">1</data>
      <data key="e_weight">100</data>
      <data key="e_arrow.size">0.2</data>
      <data key="e_arrow.width">0.8</data>
    </edge>
    <edge source="n66" target="n26">
      <data key="e_eloc">0</data>
      <data key="e_color">#D9D9D9A6</data>
      <data key="e_width">0.5</data>
      <data key="e_lty">1</data>
      <data key="e_weight">100</data>
      <data key="e_arrow.size">0.2</data>
      <data key="e_arrow.width">0.8</data>
    </edge>
    <edge source="n66" target="n27">
      <data key="e_eloc">0</data>
      <data key="e_color">#D9D9D9A6</data>
      <data key="e_width">0.5</data>
      <data key="e_lty">1</data>
      <data key="e_weight">100</data>
      <data key="e_arrow.size">0.2</data>
      <data key="e_arrow.width">0.8</data>
    </edge>
    <edge source="n66" target="n28">
      <data key="e_eloc">0</data>
      <data key="e_color">#D9D9D9A6</data>
      <data key="e_width">0.5</data>
      <data key="e_lty">1</data>
      <data key="e_weight">100</data>
      <data key="e_arrow.size">0.2</data>
      <data key="e_arrow.width">0.8</data>
    </edge>
    <edge source="n66" target="n29">
      <data key="e_eloc">0</data>
      <data key="e_color">#D9D9D9A6</data>
      <data key="e_width">0.5</data>
      <data key="e_lty">1</data>
      <data key="e_weight">100</data>
      <data key="e_arrow.size">0.2</data>
      <data key="e_arrow.width">0.8</data>
    </edge>
    <edge source="n66" target="n62">
      <data key="e_eloc">2</data>
      <data key="e_color">#7D26CDA6</data>
      <data key="e_width">0.9</data>
      <data key="e_lty">2</data>
      <data key="e_weight">1.47917615585905e-07</data>
      <data key="e_arrow.size">0.2</data>
      <data key="e_arrow.width">0.8</data>
    </edge>
    <edge source="n66" target="n63">
      <data key="e_eloc">1</data>
      <data key="e_color">#FF6EB4A6</data>
      <data key="e_width">0.9</data>
      <data key="e_lty">2</data>
      <data key="e_weight">6.2468761714845e-06</data>
      <data key="e_arrow.size">0.2</data>
      <data key="e_arrow.width">0.8</data>
    </edge>
    <edge source="n66" target="n64">
      <data key="e_eloc">2</data>
      <data key="e_color">#7D26CDA6</data>
      <data key="e_width">0.9</data>
      <data key="e_lty">2</data>
      <data key="e_weight">3.90576176452255e-07</data>
      <data key="e_arrow.size">0.2</data>
      <data key="e_arrow.width">0.8</data>
    </edge>
    <edge source="n66" target="n65">
      <data key="e_eloc">0</data>
      <data key="e_color">#D9D9D9A6</data>
      <data key="e_width">0.9</data>
      <data key="e_lty">2</data>
      <data key="e_weight">6.2468761714845e-06</data>
      <data key="e_arrow.size">0.2</data>
      <data key="e_arrow.width">0.8</data>
    </edge>
    <edge source="n66" target="n169">
      <data key="e_eloc">0</data>
      <data key="e_color">#D9D9D9A6</data>
      <data key="e_width">0.5</data>
      <data key="e_lty">1</data>
      <data key="e_weight">100</data>
      <data key="e_arrow.size">0.2</data>
      <data key="e_arrow.width">0.8</data>
    </edge>
    <edge source="n66" target="n170">
      <data key="e_eloc">0</data>
      <data key="e_color">#D9D9D9A6</data>
      <data key="e_width">0.5</data>
      <data key="e_lty">1</data>
      <data key="e_weight">100</data>
      <data key="e_arrow.size">0.2</data>
      <data key="e_arrow.width">0.8</data>
    </edge>
    <edge source="n66" target="n172">
      <data key="e_eloc">0</data>
      <data key="e_color">#D9D9D9A6</data>
      <data key="e_width">0.5</data>
      <data key="e_lty">1</data>
      <data key="e_weight">100</data>
      <data key="e_arrow.size">0.2</data>
      <data key="e_arrow.width">0.8</data>
    </edge>
    <edge source="n66" target="n177">
      <data key="e_eloc">0</data>
      <data key="e_color">#D9D9D9A6</data>
      <data key="e_width">0.5</data>
      <data key="e_lty">1</data>
      <data key="e_weight">100</data>
      <data key="e_arrow.size">0.2</data>
      <data key="e_arrow.width">0.8</data>
    </edge>
    <edge source="n66" target="n178">
      <data key="e_eloc">0</data>
      <data key="e_color">#D9D9D9A6</data>
      <data key="e_width">0.5</data>
      <data key="e_lty">1</data>
      <data key="e_weight">100</data>
      <data key="e_arrow.size">0.2</data>
      <data key="e_arrow.width">0.8</data>
    </edge>
    <edge source="n66" target="n179">
      <data key="e_eloc">0</data>
      <data key="e_color">#D9D9D9A6</data>
      <data key="e_width">0.5</data>
      <data key="e_lty">1</data>
      <data key="e_weight">100</data>
      <data key="e_arrow.size">0.2</data>
      <data key="e_arrow.width">0.8</data>
    </edge>
    <edge source="n66" target="n180">
      <data key="e_eloc">0</data>
      <data key="e_color">#D9D9D9A6</data>
      <data key="e_width">0.5</data>
      <data key="e_lty">1</data>
      <data key="e_weight">100</data>
      <data key="e_arrow.size">0.2</data>
      <data key="e_arrow.width">0.8</data>
    </edge>
    <edge source="n66" target="n182">
      <data key="e_eloc">0</data>
      <data key="e_color">#D9D9D9A6</data>
      <data key="e_width">0.5</data>
      <data key="e_lty">1</data>
      <data key="e_weight">100</data>
      <data key="e_arrow.size">0.2</data>
      <data key="e_arrow.width">0.8</data>
    </edge>
    <edge source="n66" target="n183">
      <data key="e_eloc">0</data>
      <data key="e_color">#D9D9D9A6</data>
      <data key="e_width">0.5</data>
      <data key="e_lty">1</data>
      <data key="e_weight">100</data>
      <data key="e_arrow.size">0.2</data>
      <data key="e_arrow.width">0.8</data>
    </edge>
    <edge source="n66" target="n202">
      <data key="e_eloc">0</data>
      <data key="e_color">#D9D9D9A6</data>
      <data key="e_width">0.5</data>
      <data key="e_lty">1</data>
      <data key="e_weight">100</data>
      <data key="e_arrow.size">0.2</data>
      <data key="e_arrow.width">0.8</data>
    </edge>
    <edge source="n66" target="n205">
      <data key="e_eloc">0</data>
      <data key="e_color">#D9D9D9A6</data>
      <data key="e_width">0.5</data>
      <data key="e_lty">1</data>
      <data key="e_weight">100</data>
      <data key="e_arrow.size">0.2</data>
      <data key="e_arrow.width">0.8</data>
    </edge>
    <edge source="n66" target="n207">
      <data key="e_eloc">0</data>
      <data key="e_color">#D9D9D9A6</data>
      <data key="e_width">0.5</data>
      <data key="e_lty">1</data>
      <data key="e_weight">100</data>
      <data key="e_arrow.size">0.2</data>
      <data key="e_arrow.width">0.8</data>
    </edge>
    <edge source="n66" target="n221">
      <data key="e_eloc">0</data>
      <data key="e_color">#D9D9D9A6</data>
      <data key="e_width">0.5</data>
      <data key="e_lty">1</data>
      <data key="e_weight">100</data>
      <data key="e_arrow.size">0.2</data>
      <data key="e_arrow.width">0.8</data>
    </edge>
    <edge source="n66" target="n225">
      <data key="e_eloc">0</data>
      <data key="e_color">#D9D9D9A6</data>
      <data key="e_width">0.5</data>
      <data key="e_lty">1</data>
      <data key="e_weight">100</data>
      <data key="e_arrow.size">0.2</data>
      <data key="e_arrow.width">0.8</data>
    </edge>
    <edge source="n66" target="n227">
      <data key="e_eloc">0</data>
      <data key="e_color">#D9D9D9A6</data>
      <data key="e_width">0.5</data>
      <data key="e_lty">1</data>
      <data key="e_weight">100</data>
      <data key="e_arrow.size">0.2</data>
      <data key="e_arrow.width">0.8</data>
    </edge>
    <edge source="n66" target="n232">
      <data key="e_eloc">0</data>
      <data key="e_color">#D9D9D9A6</data>
      <data key="e_width">0.5</data>
      <data key="e_lty">1</data>
      <data key="e_weight">100</data>
      <data key="e_arrow.size">0.2</data>
      <data key="e_arrow.width">0.8</data>
    </edge>
    <edge source="n66" target="n247">
      <data key="e_eloc">0</data>
      <data key="e_color">#D9D9D9A6</data>
      <data key="e_width">0.5</data>
      <data key="e_lty">1</data>
      <data key="e_weight">100</data>
      <data key="e_arrow.size">0.2</data>
      <data key="e_arrow.width">0.8</data>
    </edge>
    <edge source="n66" target="n248">
      <data key="e_eloc">0</data>
      <data key="e_color">#D9D9D9A6</data>
      <data key="e_width">0.5</data>
      <data key="e_lty">1</data>
      <data key="e_weight">100</data>
      <data key="e_arrow.size">0.2</data>
      <data key="e_arrow.width">0.8</data>
    </edge>
    <edge source="n66" target="n249">
      <data key="e_eloc">0</data>
      <data key="e_color">#D9D9D9A6</data>
      <data key="e_width">0.5</data>
      <data key="e_lty">1</data>
      <data key="e_weight">100</data>
      <data key="e_arrow.size">0.2</data>
      <data key="e_arrow.width">0.8</data>
    </edge>
    <edge source="n67" target="n29">
      <data key="e_eloc">0</data>
      <data key="e_color">#D9D9D9A6</data>
      <data key="e_width">0.5</data>
      <data key="e_lty">1</data>
      <data key="e_weight">100</data>
      <data key="e_arrow.size">0.2</data>
      <data key="e_arrow.width">0.8</data>
    </edge>
    <edge source="n68" target="n62">
      <data key="e_eloc">0</data>
      <data key="e_color">#D9D9D9A6</data>
      <data key="e_width">0.5</data>
      <data key="e_lty">1</data>
      <data key="e_weight">100</data>
      <data key="e_arrow.size">0.2</data>
      <data key="e_arrow.width">0.8</data>
    </edge>
    <edge source="n68" target="n63">
      <data key="e_eloc">0</data>
      <data key="e_color">#D9D9D9A6</data>
      <data key="e_width">0.5</data>
      <data key="e_lty">1</data>
      <data key="e_weight">100</data>
      <data key="e_arrow.size">0.2</data>
      <data key="e_arrow.width">0.8</data>
    </edge>
    <edge source="n68" target="n64">
      <data key="e_eloc">0</data>
      <data key="e_color">#D9D9D9A6</data>
      <data key="e_width">0.5</data>
      <data key="e_lty">1</data>
      <data key="e_weight">100</data>
      <data key="e_arrow.size">0.2</data>
      <data key="e_arrow.width">0.8</data>
    </edge>
    <edge source="n69" target="n62">
      <data key="e_eloc">0</data>
      <data key="e_color">#D9D9D9A6</data>
      <data key="e_width">0.5</data>
      <data key="e_lty">1</data>
      <data key="e_weight">100</data>
      <data key="e_arrow.size">0.2</data>
      <data key="e_arrow.width">0.8</data>
    </edge>
    <edge source="n69" target="n63">
      <data key="e_eloc">0</data>
      <data key="e_color">#D9D9D9A6</data>
      <data key="e_width">0.5</data>
      <data key="e_lty">1</data>
      <data key="e_weight">100</data>
      <data key="e_arrow.size">0.2</data>
      <data key="e_arrow.width">0.8</data>
    </edge>
    <edge source="n69" target="n64">
      <data key="e_eloc">0</data>
      <data key="e_color">#D9D9D9A6</data>
      <data key="e_width">0.5</data>
      <data key="e_lty">1</data>
      <data key="e_weight">100</data>
      <data key="e_arrow.size">0.2</data>
      <data key="e_arrow.width">0.8</data>
    </edge>
    <edge source="n69" target="n121">
      <data key="e_eloc">0</data>
      <data key="e_color">#D9D9D9A6</data>
      <data key="e_width">0.5</data>
      <data key="e_lty">1</data>
      <data key="e_weight">100</data>
      <data key="e_arrow.size">0.2</data>
      <data key="e_arrow.width">0.8</data>
    </edge>
    <edge source="n70" target="n71">
      <data key="e_eloc">-1</data>
      <data key="e_color">#5CACEEA6</data>
      <data key="e_width">0.5</data>
      <data key="e_lty">1</data>
      <data key="e_weight">100</data>
      <data key="e_arrow.size">0.2</data>
      <data key="e_arrow.width">0.8</data>
    </edge>
    <edge source="n70" target="n73">
      <data key="e_eloc">0</data>
      <data key="e_color">#D9D9D9A6</data>
      <data key="e_width">0.5</data>
      <data key="e_lty">1</data>
      <data key="e_weight">100</data>
      <data key="e_arrow.size">0.2</data>
      <data key="e_arrow.width">0.8</data>
    </edge>
    <edge source="n70" target="n119">
      <data key="e_eloc">2</data>
      <data key="e_color">#7D26CDA6</data>
      <data key="e_width">0.5</data>
      <data key="e_lty">1</data>
      <data key="e_weight">100</data>
      <data key="e_arrow.size">0.2</data>
      <data key="e_arrow.width">0.8</data>
    </edge>
    <edge source="n70" target="n121">
      <data key="e_eloc">0</data>
      <data key="e_color">#D9D9D9A6</data>
      <data key="e_width">0.5</data>
      <data key="e_lty">1</data>
      <data key="e_weight">100</data>
      <data key="e_arrow.size">0.2</data>
      <data key="e_arrow.width">0.8</data>
    </edge>
    <edge source="n70" target="n126">
      <data key="e_eloc">0</data>
      <data key="e_color">#D9D9D9A6</data>
      <data key="e_width">0.5</data>
      <data key="e_lty">1</data>
      <data key="e_weight">100</data>
      <data key="e_arrow.size">0.2</data>
      <data key="e_arrow.width">0.8</data>
    </edge>
    <edge source="n70" target="n128">
      <data key="e_eloc">0</data>
      <data key="e_color">#D9D9D9A6</data>
      <data key="e_width">0.5</data>
      <data key="e_lty">1</data>
      <data key="e_weight">100</data>
      <data key="e_arrow.size">0.2</data>
      <data key="e_arrow.width">0.8</data>
    </edge>
    <edge source="n70" target="n132">
      <data key="e_eloc">0</data>
      <data key="e_color">#D9D9D9A6</data>
      <data key="e_width">0.5</data>
      <data key="e_lty">1</data>
      <data key="e_weight">100</data>
      <data key="e_arrow.size">0.2</data>
      <data key="e_arrow.width">0.8</data>
    </edge>
    <edge source="n70" target="n139">
      <data key="e_eloc">0</data>
      <data key="e_color">#D9D9D9A6</data>
      <data key="e_width">0.5</data>
      <data key="e_lty">1</data>
      <data key="e_weight">100</data>
      <data key="e_arrow.size">0.2</data>
      <data key="e_arrow.width">0.8</data>
    </edge>
    <edge source="n70" target="n190">
      <data key="e_eloc">0</data>
      <data key="e_color">#D9D9D9A6</data>
      <data key="e_width">0.5</data>
      <data key="e_lty">1</data>
      <data key="e_weight">100</data>
      <data key="e_arrow.size">0.2</data>
      <data key="e_arrow.width">0.8</data>
    </edge>
    <edge source="n70" target="n196">
      <data key="e_eloc">0</data>
      <data key="e_color">#D9D9D9A6</data>
      <data key="e_width">0.5</data>
      <data key="e_lty">1</data>
      <data key="e_weight">100</data>
      <data key="e_arrow.size">0.2</data>
      <data key="e_arrow.width">0.8</data>
    </edge>
    <edge source="n71" target="n17">
      <data key="e_eloc">0</data>
      <data key="e_color">#D9D9D9A6</data>
      <data key="e_width">0.9</data>
      <data key="e_lty">2</data>
      <data key="e_weight">1.56210944822998e-06</data>
      <data key="e_arrow.size">0.2</data>
      <data key="e_arrow.width">0.8</data>
    </edge>
    <edge source="n71" target="n70">
      <data key="e_eloc">-1</data>
      <data key="e_color">#5CACEEA6</data>
      <data key="e_width">0.9</data>
      <data key="e_lty">2</data>
      <data key="e_weight">7.71562073116646e-08</data>
      <data key="e_arrow.size">0.2</data>
      <data key="e_arrow.width">0.8</data>
    </edge>
    <edge source="n71" target="n72">
      <data key="e_eloc">0</data>
      <data key="e_color">#D9D9D9A6</data>
      <data key="e_width">0.9</data>
      <data key="e_lty">2</data>
      <data key="e_weight">1.56210944822998e-06</data>
      <data key="e_arrow.size">0.2</data>
      <data key="e_arrow.width">0.8</data>
    </edge>
    <edge source="n71" target="n107">
      <data key="e_eloc">0</data>
      <data key="e_color">#D9D9D9A6</data>
      <data key="e_width">0.9</data>
      <data key="e_lty">2</data>
      <data key="e_weight">6.2468761714845e-06</data>
      <data key="e_arrow.size">0.2</data>
      <data key="e_arrow.width">0.8</data>
    </edge>
    <edge source="n71" target="n108">
      <data key="e_eloc">0</data>
      <data key="e_color">#D9D9D9A6</data>
      <data key="e_width">0.9</data>
      <data key="e_lty">2</data>
      <data key="e_weight">6.2468761714845e-06</data>
      <data key="e_arrow.size">0.2</data>
      <data key="e_arrow.width">0.8</data>
    </edge>
    <edge source="n71" target="n242">
      <data key="e_eloc">0</data>
      <data key="e_color">#D9D9D9A6</data>
      <data key="e_width">0.5</data>
      <data key="e_lty">1</data>
      <data key="e_weight">100</data>
      <data key="e_arrow.size">0.2</data>
      <data key="e_arrow.width">0.8</data>
    </edge>
    <edge source="n71" target="n243">
      <data key="e_eloc">0</data>
      <data key="e_color">#D9D9D9A6</data>
      <data key="e_width">0.5</data>
      <data key="e_lty">1</data>
      <data key="e_weight">100</data>
      <data key="e_arrow.size">0.2</data>
      <data key="e_arrow.width">0.8</data>
    </edge>
    <edge source="n71" target="n244">
      <data key="e_eloc">0</data>
      <data key="e_color">#D9D9D9A6</data>
      <data key="e_width">0.5</data>
      <data key="e_lty">1</data>
      <data key="e_weight">100</data>
      <data key="e_arrow.size">0.2</data>
      <data key="e_arrow.width">0.8</data>
    </edge>
    <edge source="n72" target="n7">
      <data key="e_eloc">0</data>
      <data key="e_color">#D9D9D9A6</data>
      <data key="e_width">0.5</data>
      <data key="e_lty">1</data>
      <data key="e_weight">100</data>
      <data key="e_arrow.size">0.2</data>
      <data key="e_arrow.width">0.8</data>
    </edge>
    <edge source="n72" target="n14">
      <data key="e_eloc">0</data>
      <data key="e_color">#D9D9D9A6</data>
      <data key="e_width">0.5</data>
      <data key="e_lty">1</data>
      <data key="e_weight">100</data>
      <data key="e_arrow.size">0.2</data>
      <data key="e_arrow.width">0.8</data>
    </edge>
    <edge source="n72" target="n33">
      <data key="e_eloc">1</data>
      <data key="e_color">#FF6EB4A6</data>
      <data key="e_width">0.5</data>
      <data key="e_lty">1</data>
      <data key="e_weight">100</data>
      <data key="e_arrow.size">0.2</data>
      <data key="e_arrow.width">0.8</data>
    </edge>
    <edge source="n72" target="n54">
      <data key="e_eloc">1</data>
      <data key="e_color">#FF6EB4A6</data>
      <data key="e_width">0.5</data>
      <data key="e_lty">1</data>
      <data key="e_weight">100</data>
      <data key="e_arrow.size">0.2</data>
      <data key="e_arrow.width">0.8</data>
    </edge>
    <edge source="n72" target="n56">
      <data key="e_eloc">1</data>
      <data key="e_color">#FF6EB4A6</data>
      <data key="e_width">0.5</data>
      <data key="e_lty">1</data>
      <data key="e_weight">100</data>
      <data key="e_arrow.size">0.2</data>
      <data key="e_arrow.width">0.8</data>
    </edge>
    <edge source="n72" target="n57">
      <data key="e_eloc">1</data>
      <data key="e_color">#FF6EB4A6</data>
      <data key="e_width">0.5</data>
      <data key="e_lty">1</data>
      <data key="e_weight">100</data>
      <data key="e_arrow.size">0.2</data>
      <data key="e_arrow.width">0.8</data>
    </edge>
    <edge source="n72" target="n68">
      <data key="e_eloc">1</data>
      <data key="e_color">#FF6EB4A6</data>
      <data key="e_width">0.5</data>
      <data key="e_lty">1</data>
      <data key="e_weight">100</data>
      <data key="e_arrow.size">0.2</data>
      <data key="e_arrow.width">0.8</data>
    </edge>
    <edge source="n72" target="n71">
      <data key="e_eloc">0</data>
      <data key="e_color">#D9D9D9A6</data>
      <data key="e_width">0.5</data>
      <data key="e_lty">1</data>
      <data key="e_weight">100</data>
      <data key="e_arrow.size">0.2</data>
      <data key="e_arrow.width">0.8</data>
    </edge>
    <edge source="n72" target="n73">
      <data key="e_eloc">1</data>
      <data key="e_color">#FF6EB4A6</data>
      <data key="e_width">0.5</data>
      <data key="e_lty">1</data>
      <data key="e_weight">100</data>
      <data key="e_arrow.size">0.2</data>
      <data key="e_arrow.width">0.8</data>
    </edge>
    <edge source="n72" target="n87">
      <data key="e_eloc">1</data>
      <data key="e_color">#FF6EB4A6</data>
      <data key="e_width">0.5</data>
      <data key="e_lty">1</data>
      <data key="e_weight">100</data>
      <data key="e_arrow.size">0.2</data>
      <data key="e_arrow.width">0.8</data>
    </edge>
    <edge source="n72" target="n92">
      <data key="e_eloc">1</data>
      <data key="e_color">#FF6EB4A6</data>
      <data key="e_width">0.5</data>
      <data key="e_lty">1</data>
      <data key="e_weight">100</data>
      <data key="e_arrow.size">0.2</data>
      <data key="e_arrow.width">0.8</data>
    </edge>
    <edge source="n72" target="n97">
      <data key="e_eloc">1</data>
      <data key="e_color">#FF6EB4A6</data>
      <data key="e_width">0.5</data>
      <data key="e_lty">1</data>
      <data key="e_weight">100</data>
      <data key="e_arrow.size">0.2</data>
      <data key="e_arrow.width">0.8</data>
    </edge>
    <edge source="n72" target="n98">
      <data key="e_eloc">1</data>
      <data key="e_color">#FF6EB4A6</data>
      <data key="e_width">0.5</data>
      <data key="e_lty">1</data>
      <data key="e_weight">100</data>
      <data key="e_arrow.size">0.2</data>
      <data key="e_arrow.width">0.8</data>
    </edge>
    <edge source="n72" target="n103">
      <data key="e_eloc">1</data>
      <data key="e_color">#FF6EB4A6</data>
      <data key="e_width">0.5</data>
      <data key="e_lty">1</data>
      <data key="e_weight">100</data>
      <data key="e_arrow.size">0.2</data>
      <data key="e_arrow.width">0.8</data>
    </edge>
    <edge source="n72" target="n112">
      <data key="e_eloc">0</data>
      <data key="e_color">#D9D9D9A6</data>
      <data key="e_width">0.5</data>
      <data key="e_lty">1</data>
      <data key="e_weight">100</data>
      <data key="e_arrow.size">0.2</data>
      <data key="e_arrow.width">0.8</data>
    </edge>
    <edge source="n72" target="n119">
      <data key="e_eloc">-1</data>
      <data key="e_color">#5CACEEA6</data>
      <data key="e_width">0.5</data>
      <data key="e_lty">1</data>
      <data key="e_weight">100</data>
      <data key="e_arrow.size">0.2</data>
      <data key="e_arrow.width">0.8</data>
    </edge>
    <edge source="n72" target="n121">
      <data key="e_eloc">0</data>
      <data key="e_color">#D9D9D9A6</data>
      <data key="e_width">0.5</data>
      <data key="e_lty">1</data>
      <data key="e_weight">100</data>
      <data key="e_arrow.size">0.2</data>
      <data key="e_arrow.width">0.8</data>
    </edge>
    <edge source="n72" target="n126">
      <data key="e_eloc">1</data>
      <data key="e_color">#FF6EB4A6</data>
      <data key="e_width">0.5</data>
      <data key="e_lty">1</data>
      <data key="e_weight">100</data>
      <data key="e_arrow.size">0.2</data>
      <data key="e_arrow.width">0.8</data>
    </edge>
    <edge source="n72" target="n127">
      <data key="e_eloc">0</data>
      <data key="e_color">#D9D9D9A6</data>
      <data key="e_width">0.5</data>
      <data key="e_lty">1</data>
      <data key="e_weight">100</data>
      <data key="e_arrow.size">0.2</data>
      <data key="e_arrow.width">0.8</data>
    </edge>
    <edge source="n72" target="n128">
      <data key="e_eloc">1</data>
      <data key="e_color">#FF6EB4A6</data>
      <data key="e_width">0.5</data>
      <data key="e_lty">1</data>
      <data key="e_weight">100</data>
      <data key="e_arrow.size">0.2</data>
      <data key="e_arrow.width">0.8</data>
    </edge>
    <edge source="n72" target="n130">
      <data key="e_eloc">1</data>
      <data key="e_color">#FF6EB4A6</data>
      <data key="e_width">0.5</data>
      <data key="e_lty">1</data>
      <data key="e_weight">100</data>
      <data key="e_arrow.size">0.2</data>
      <data key="e_arrow.width">0.8</data>
    </edge>
    <edge source="n72" target="n131">
      <data key="e_eloc">1</data>
      <data key="e_color">#FF6EB4A6</data>
      <data key="e_width">0.5</data>
      <data key="e_lty">1</data>
      <data key="e_weight">100</data>
      <data key="e_arrow.size">0.2</data>
      <data key="e_arrow.width">0.8</data>
    </edge>
    <edge source="n72" target="n132">
      <data key="e_eloc">1</data>
      <data key="e_color">#FF6EB4A6</data>
      <data key="e_width">0.5</data>
      <data key="e_lty">1</data>
      <data key="e_weight">100</data>
      <data key="e_arrow.size">0.2</data>
      <data key="e_arrow.width">0.8</data>
    </edge>
    <edge source="n72" target="n133">
      <data key="e_eloc">1</data>
      <data key="e_color">#FF6EB4A6</data>
      <data key="e_width">0.5</data>
      <data key="e_lty">1</data>
      <data key="e_weight">100</data>
      <data key="e_arrow.size">0.2</data>
      <data key="e_arrow.width">0.8</data>
    </edge>
    <edge source="n72" target="n134">
      <data key="e_eloc">1</data>
      <data key="e_color">#FF6EB4A6</data>
      <data key="e_width">0.5</data>
      <data key="e_lty">1</data>
      <data key="e_weight">100</data>
      <data key="e_arrow.size">0.2</data>
      <data key="e_arrow.width">0.8</data>
    </edge>
    <edge source="n72" target="n135">
      <data key="e_eloc">1</data>
      <data key="e_color">#FF6EB4A6</data>
      <data key="e_width">0.5</data>
      <data key="e_lty">1</data>
      <data key="e_weight">100</data>
      <data key="e_arrow.size">0.2</data>
      <data key="e_arrow.width">0.8</data>
    </edge>
    <edge source="n72" target="n137">
      <data key="e_eloc">1</data>
      <data key="e_color">#FF6EB4A6</data>
      <data key="e_width">0.5</data>
      <data key="e_lty">1</data>
      <data key="e_weight">100</data>
      <data key="e_arrow.size">0.2</data>
      <data key="e_arrow.width">0.8</data>
    </edge>
    <edge source="n72" target="n139">
      <data key="e_eloc">0</data>
      <data key="e_color">#D9D9D9A6</data>
      <data key="e_width">0.5</data>
      <data key="e_lty">1</data>
      <data key="e_weight">100</data>
      <data key="e_arrow.size">0.2</data>
      <data key="e_arrow.width">0.8</data>
    </edge>
    <edge source="n72" target="n196">
      <data key="e_eloc">0</data>
      <data key="e_color">#D9D9D9A6</data>
      <data key="e_width">0.5</data>
      <data key="e_lty">1</data>
      <data key="e_weight">100</data>
      <data key="e_arrow.size">0.2</data>
      <data key="e_arrow.width">0.8</data>
    </edge>
    <edge source="n72" target="n251">
      <data key="e_eloc">0</data>
      <data key="e_color">#D9D9D9A6</data>
      <data key="e_width">0.5</data>
      <data key="e_lty">1</data>
      <data key="e_weight">100</data>
      <data key="e_arrow.size">0.2</data>
      <data key="e_arrow.width">0.8</data>
    </edge>
    <edge source="n73" target="n7">
      <data key="e_eloc">0</data>
      <data key="e_color">#D9D9D9A6</data>
      <data key="e_width">0.5</data>
      <data key="e_lty">1</data>
      <data key="e_weight">100</data>
      <data key="e_arrow.size">0.2</data>
      <data key="e_arrow.width">0.8</data>
    </edge>
    <edge source="n73" target="n8">
      <data key="e_eloc">0</data>
      <data key="e_color">#D9D9D9A6</data>
      <data key="e_width">0.5</data>
      <data key="e_lty">1</data>
      <data key="e_weight">100</data>
      <data key="e_arrow.size">0.2</data>
      <data key="e_arrow.width">0.8</data>
    </edge>
    <edge source="n73" target="n9">
      <data key="e_eloc">0</data>
      <data key="e_color">#D9D9D9A6</data>
      <data key="e_width">0.5</data>
      <data key="e_lty">1</data>
      <data key="e_weight">100</data>
      <data key="e_arrow.size">0.2</data>
      <data key="e_arrow.width">0.8</data>
    </edge>
    <edge source="n73" target="n10">
      <data key="e_eloc">0</data>
      <data key="e_color">#D9D9D9A6</data>
      <data key="e_width">0.5</data>
      <data key="e_lty">1</data>
      <data key="e_weight">100</data>
      <data key="e_arrow.size">0.2</data>
      <data key="e_arrow.width">0.8</data>
    </edge>
    <edge source="n73" target="n11">
      <data key="e_eloc">0</data>
      <data key="e_color">#D9D9D9A6</data>
      <data key="e_width">0.5</data>
      <data key="e_lty">1</data>
      <data key="e_weight">100</data>
      <data key="e_arrow.size">0.2</data>
      <data key="e_arrow.width">0.8</data>
    </edge>
    <edge source="n73" target="n33">
      <data key="e_eloc">0</data>
      <data key="e_color">#D9D9D9A6</data>
      <data key="e_width">0.5</data>
      <data key="e_lty">1</data>
      <data key="e_weight">100</data>
      <data key="e_arrow.size">0.2</data>
      <data key="e_arrow.width">0.8</data>
    </edge>
    <edge source="n73" target="n54">
      <data key="e_eloc">0</data>
      <data key="e_color">#D9D9D9A6</data>
      <data key="e_width">0.5</data>
      <data key="e_lty">1</data>
      <data key="e_weight">100</data>
      <data key="e_arrow.size">0.2</data>
      <data key="e_arrow.width">0.8</data>
    </edge>
    <edge source="n73" target="n55">
      <data key="e_eloc">0</data>
      <data key="e_color">#D9D9D9A6</data>
      <data key="e_width">0.5</data>
      <data key="e_lty">1</data>
      <data key="e_weight">100</data>
      <data key="e_arrow.size">0.2</data>
      <data key="e_arrow.width">0.8</data>
    </edge>
    <edge source="n73" target="n56">
      <data key="e_eloc">0</data>
      <data key="e_color">#D9D9D9A6</data>
      <data key="e_width">0.5</data>
      <data key="e_lty">1</data>
      <data key="e_weight">100</data>
      <data key="e_arrow.size">0.2</data>
      <data key="e_arrow.width">0.8</data>
    </edge>
    <edge source="n73" target="n57">
      <data key="e_eloc">0</data>
      <data key="e_color">#D9D9D9A6</data>
      <data key="e_width">0.5</data>
      <data key="e_lty">1</data>
      <data key="e_weight">100</data>
      <data key="e_arrow.size">0.2</data>
      <data key="e_arrow.width">0.8</data>
    </edge>
    <edge source="n73" target="n70">
      <data key="e_eloc">0</data>
      <data key="e_color">#D9D9D9A6</data>
      <data key="e_width">0.5</data>
      <data key="e_lty">1</data>
      <data key="e_weight">100</data>
      <data key="e_arrow.size">0.2</data>
      <data key="e_arrow.width">0.8</data>
    </edge>
    <edge source="n73" target="n72">
      <data key="e_eloc">0</data>
      <data key="e_color">#D9D9D9A6</data>
      <data key="e_width">0.5</data>
      <data key="e_lty">1</data>
      <data key="e_weight">100</data>
      <data key="e_arrow.size">0.2</data>
      <data key="e_arrow.width">0.8</data>
    </edge>
    <edge source="n73" target="n74">
      <data key="e_eloc">0</data>
      <data key="e_color">#D9D9D9A6</data>
      <data key="e_width">0.5</data>
      <data key="e_lty">1</data>
      <data key="e_weight">100</data>
      <data key="e_arrow.size">0.2</data>
      <data key="e_arrow.width">0.8</data>
    </edge>
    <edge source="n73" target="n75">
      <data key="e_eloc">0</data>
      <data key="e_color">#D9D9D9A6</data>
      <data key="e_width">0.5</data>
      <data key="e_lty">1</data>
      <data key="e_weight">100</data>
      <data key="e_arrow.size">0.2</data>
      <data key="e_arrow.width">0.8</data>
    </edge>
    <edge source="n73" target="n76">
      <data key="e_eloc">0</data>
      <data key="e_color">#D9D9D9A6</data>
      <data key="e_width">0.5</data>
      <data key="e_lty">1</data>
      <data key="e_weight">100</data>
      <data key="e_arrow.size">0.2</data>
      <data key="e_arrow.width">0.8</data>
    </edge>
    <edge source="n73" target="n77">
      <data key="e_eloc">0</data>
      <data key="e_color">#D9D9D9A6</data>
      <data key="e_width">0.5</data>
      <data key="e_lty">1</data>
      <data key="e_weight">100</data>
      <data key="e_arrow.size">0.2</data>
      <data key="e_arrow.width">0.8</data>
    </edge>
    <edge source="n73" target="n78">
      <data key="e_eloc">0</data>
      <data key="e_color">#D9D9D9A6</data>
      <data key="e_width">0.5</data>
      <data key="e_lty">1</data>
      <data key="e_weight">100</data>
      <data key="e_arrow.size">0.2</data>
      <data key="e_arrow.width">0.8</data>
    </edge>
    <edge source="n73" target="n79">
      <data key="e_eloc">0</data>
      <data key="e_color">#D9D9D9A6</data>
      <data key="e_width">0.5</data>
      <data key="e_lty">1</data>
      <data key="e_weight">100</data>
      <data key="e_arrow.size">0.2</data>
      <data key="e_arrow.width">0.8</data>
    </edge>
    <edge source="n73" target="n80">
      <data key="e_eloc">0</data>
      <data key="e_color">#D9D9D9A6</data>
      <data key="e_width">0.5</data>
      <data key="e_lty">1</data>
      <data key="e_weight">100</data>
      <data key="e_arrow.size">0.2</data>
      <data key="e_arrow.width">0.8</data>
    </edge>
    <edge source="n73" target="n81">
      <data key="e_eloc">0</data>
      <data key="e_color">#D9D9D9A6</data>
      <data key="e_width">0.5</data>
      <data key="e_lty">1</data>
      <data key="e_weight">100</data>
      <data key="e_arrow.size">0.2</data>
      <data key="e_arrow.width">0.8</data>
    </edge>
    <edge source="n73" target="n82">
      <data key="e_eloc">0</data>
      <data key="e_color">#D9D9D9A6</data>
      <data key="e_width">0.5</data>
      <data key="e_lty">1</data>
      <data key="e_weight">100</data>
      <data key="e_arrow.size">0.2</data>
      <data key="e_arrow.width">0.8</data>
    </edge>
    <edge source="n73" target="n83">
      <data key="e_eloc">0</data>
      <data key="e_color">#D9D9D9A6</data>
      <data key="e_width">0.5</data>
      <data key="e_lty">1</data>
      <data key="e_weight">100</data>
      <data key="e_arrow.size">0.2</data>
      <data key="e_arrow.width">0.8</data>
    </edge>
    <edge source="n73" target="n84">
      <data key="e_eloc">0</data>
      <data key="e_color">#D9D9D9A6</data>
      <data key="e_width">0.5</data>
      <data key="e_lty">1</data>
      <data key="e_weight">100</data>
      <data key="e_arrow.size">0.2</data>
      <data key="e_arrow.width">0.8</data>
    </edge>
    <edge source="n73" target="n85">
      <data key="e_eloc">0</data>
      <data key="e_color">#D9D9D9A6</data>
      <data key="e_width">0.5</data>
      <data key="e_lty">1</data>
      <data key="e_weight">100</data>
      <data key="e_arrow.size">0.2</data>
      <data key="e_arrow.width">0.8</data>
    </edge>
    <edge source="n73" target="n86">
      <data key="e_eloc">0</data>
      <data key="e_color">#D9D9D9A6</data>
      <data key="e_width">0.5</data>
      <data key="e_lty">1</data>
      <data key="e_weight">100</data>
      <data key="e_arrow.size">0.2</data>
      <data key="e_arrow.width">0.8</data>
    </edge>
    <edge source="n73" target="n87">
      <data key="e_eloc">0</data>
      <data key="e_color">#D9D9D9A6</data>
      <data key="e_width">0.5</data>
      <data key="e_lty">1</data>
      <data key="e_weight">100</data>
      <data key="e_arrow.size">0.2</data>
      <data key="e_arrow.width">0.8</data>
    </edge>
    <edge source="n73" target="n88">
      <data key="e_eloc">0</data>
      <data key="e_color">#D9D9D9A6</data>
      <data key="e_width">0.5</data>
      <data key="e_lty">1</data>
      <data key="e_weight">100</data>
      <data key="e_arrow.size">0.2</data>
      <data key="e_arrow.width">0.8</data>
    </edge>
    <edge source="n73" target="n89">
      <data key="e_eloc">0</data>
      <data key="e_color">#D9D9D9A6</data>
      <data key="e_width">0.5</data>
      <data key="e_lty">1</data>
      <data key="e_weight">100</data>
      <data key="e_arrow.size">0.2</data>
      <data key="e_arrow.width">0.8</data>
    </edge>
    <edge source="n73" target="n92">
      <data key="e_eloc">0</data>
      <data key="e_color">#D9D9D9A6</data>
      <data key="e_width">0.5</data>
      <data key="e_lty">1</data>
      <data key="e_weight">100</data>
      <data key="e_arrow.size">0.2</data>
      <data key="e_arrow.width">0.8</data>
    </edge>
    <edge source="n73" target="n93">
      <data key="e_eloc">0</data>
      <data key="e_color">#D9D9D9A6</data>
      <data key="e_width">0.5</data>
      <data key="e_lty">1</data>
      <data key="e_weight">100</data>
      <data key="e_arrow.size">0.2</data>
      <data key="e_arrow.width">0.8</data>
    </edge>
    <edge source="n73" target="n94">
      <data key="e_eloc">0</data>
      <data key="e_color">#D9D9D9A6</data>
      <data key="e_width">0.5</data>
      <data key="e_lty">1</data>
      <data key="e_weight">100</data>
      <data key="e_arrow.size">0.2</data>
      <data key="e_arrow.width">0.8</data>
    </edge>
    <edge source="n73" target="n95">
      <data key="e_eloc">0</data>
      <data key="e_color">#D9D9D9A6</data>
      <data key="e_width">0.5</data>
      <data key="e_lty">1</data>
      <data key="e_weight">100</data>
      <data key="e_arrow.size">0.2</data>
      <data key="e_arrow.width">0.8</data>
    </edge>
    <edge source="n73" target="n96">
      <data key="e_eloc">0</data>
      <data key="e_color">#D9D9D9A6</data>
      <data key="e_width">0.5</data>
      <data key="e_lty">1</data>
      <data key="e_weight">100</data>
      <data key="e_arrow.size">0.2</data>
      <data key="e_arrow.width">0.8</data>
    </edge>
    <edge source="n73" target="n97">
      <data key="e_eloc">0</data>
      <data key="e_color">#D9D9D9A6</data>
      <data key="e_width">0.5</data>
      <data key="e_lty">1</data>
      <data key="e_weight">100</data>
      <data key="e_arrow.size">0.2</data>
      <data key="e_arrow.width">0.8</data>
    </edge>
    <edge source="n73" target="n98">
      <data key="e_eloc">0</data>
      <data key="e_color">#D9D9D9A6</data>
      <data key="e_width">0.5</data>
      <data key="e_lty">1</data>
      <data key="e_weight">100</data>
      <data key="e_arrow.size">0.2</data>
      <data key="e_arrow.width">0.8</data>
    </edge>
    <edge source="n73" target="n99">
      <data key="e_eloc">0</data>
      <data key="e_color">#D9D9D9A6</data>
      <data key="e_width">0.5</data>
      <data key="e_lty">1</data>
      <data key="e_weight">100</data>
      <data key="e_arrow.size">0.2</data>
      <data key="e_arrow.width">0.8</data>
    </edge>
    <edge source="n73" target="n100">
      <data key="e_eloc">0</data>
      <data key="e_color">#D9D9D9A6</data>
      <data key="e_width">0.5</data>
      <data key="e_lty">1</data>
      <data key="e_weight">100</data>
      <data key="e_arrow.size">0.2</data>
      <data key="e_arrow.width">0.8</data>
    </edge>
    <edge source="n73" target="n101">
      <data key="e_eloc">0</data>
      <data key="e_color">#D9D9D9A6</data>
      <data key="e_width">0.5</data>
      <data key="e_lty">1</data>
      <data key="e_weight">100</data>
      <data key="e_arrow.size">0.2</data>
      <data key="e_arrow.width">0.8</data>
    </edge>
    <edge source="n73" target="n102">
      <data key="e_eloc">0</data>
      <data key="e_color">#D9D9D9A6</data>
      <data key="e_width">0.5</data>
      <data key="e_lty">1</data>
      <data key="e_weight">100</data>
      <data key="e_arrow.size">0.2</data>
      <data key="e_arrow.width">0.8</data>
    </edge>
    <edge source="n73" target="n103">
      <data key="e_eloc">0</data>
      <data key="e_color">#D9D9D9A6</data>
      <data key="e_width">0.5</data>
      <data key="e_lty">1</data>
      <data key="e_weight">100</data>
      <data key="e_arrow.size">0.2</data>
      <data key="e_arrow.width">0.8</data>
    </edge>
    <edge source="n73" target="n104">
      <data key="e_eloc">0</data>
      <data key="e_color">#D9D9D9A6</data>
      <data key="e_width">0.5</data>
      <data key="e_lty">1</data>
      <data key="e_weight">100</data>
      <data key="e_arrow.size">0.2</data>
      <data key="e_arrow.width">0.8</data>
    </edge>
    <edge source="n73" target="n105">
      <data key="e_eloc">0</data>
      <data key="e_color">#D9D9D9A6</data>
      <data key="e_width">0.5</data>
      <data key="e_lty">1</data>
      <data key="e_weight">100</data>
      <data key="e_arrow.size">0.2</data>
      <data key="e_arrow.width">0.8</data>
    </edge>
    <edge source="n73" target="n106">
      <data key="e_eloc">0</data>
      <data key="e_color">#D9D9D9A6</data>
      <data key="e_width">0.5</data>
      <data key="e_lty">1</data>
      <data key="e_weight">100</data>
      <data key="e_arrow.size">0.2</data>
      <data key="e_arrow.width">0.8</data>
    </edge>
    <edge source="n73" target="n115">
      <data key="e_eloc">0</data>
      <data key="e_color">#D9D9D9A6</data>
      <data key="e_width">0.5</data>
      <data key="e_lty">1</data>
      <data key="e_weight">100</data>
      <data key="e_arrow.size">0.2</data>
      <data key="e_arrow.width">0.8</data>
    </edge>
    <edge source="n73" target="n121">
      <data key="e_eloc">-1</data>
      <data key="e_color">#5CACEEA6</data>
      <data key="e_width">0.5</data>
      <data key="e_lty">1</data>
      <data key="e_weight">100</data>
      <data key="e_arrow.size">0.2</data>
      <data key="e_arrow.width">0.8</data>
    </edge>
    <edge source="n73" target="n123">
      <data key="e_eloc">0</data>
      <data key="e_color">#D9D9D9A6</data>
      <data key="e_width">0.5</data>
      <data key="e_lty">1</data>
      <data key="e_weight">100</data>
      <data key="e_arrow.size">0.2</data>
      <data key="e_arrow.width">0.8</data>
    </edge>
    <edge source="n73" target="n124">
      <data key="e_eloc">0</data>
      <data key="e_color">#D9D9D9A6</data>
      <data key="e_width">0.5</data>
      <data key="e_lty">1</data>
      <data key="e_weight">100</data>
      <data key="e_arrow.size">0.2</data>
      <data key="e_arrow.width">0.8</data>
    </edge>
    <edge source="n73" target="n125">
      <data key="e_eloc">-1</data>
      <data key="e_color">#5CACEEA6</data>
      <data key="e_width">0.5</data>
      <data key="e_lty">1</data>
      <data key="e_weight">100</data>
      <data key="e_arrow.size">0.2</data>
      <data key="e_arrow.width">0.8</data>
    </edge>
    <edge source="n73" target="n126">
      <data key="e_eloc">0</data>
      <data key="e_color">#D9D9D9A6</data>
      <data key="e_width">0.5</data>
      <data key="e_lty">1</data>
      <data key="e_weight">100</data>
      <data key="e_arrow.size">0.2</data>
      <data key="e_arrow.width">0.8</data>
    </edge>
    <edge source="n73" target="n128">
      <data key="e_eloc">0</data>
      <data key="e_color">#D9D9D9A6</data>
      <data key="e_width">0.5</data>
      <data key="e_lty">1</data>
      <data key="e_weight">100</data>
      <data key="e_arrow.size">0.2</data>
      <data key="e_arrow.width">0.8</data>
    </edge>
    <edge source="n73" target="n129">
      <data key="e_eloc">0</data>
      <data key="e_color">#D9D9D9A6</data>
      <data key="e_width">0.5</data>
      <data key="e_lty">1</data>
      <data key="e_weight">100</data>
      <data key="e_arrow.size">0.2</data>
      <data key="e_arrow.width">0.8</data>
    </edge>
    <edge source="n73" target="n132">
      <data key="e_eloc">0</data>
      <data key="e_color">#D9D9D9A6</data>
      <data key="e_width">0.5</data>
      <data key="e_lty">1</data>
      <data key="e_weight">100</data>
      <data key="e_arrow.size">0.2</data>
      <data key="e_arrow.width">0.8</data>
    </edge>
    <edge source="n73" target="n136">
      <data key="e_eloc">0</data>
      <data key="e_color">#D9D9D9A6</data>
      <data key="e_width">0.5</data>
      <data key="e_lty">1</data>
      <data key="e_weight">100</data>
      <data key="e_arrow.size">0.2</data>
      <data key="e_arrow.width">0.8</data>
    </edge>
    <edge source="n73" target="n141">
      <data key="e_eloc">0</data>
      <data key="e_color">#D9D9D9A6</data>
      <data key="e_width">0.5</data>
      <data key="e_lty">1</data>
      <data key="e_weight">100</data>
      <data key="e_arrow.size">0.2</data>
      <data key="e_arrow.width">0.8</data>
    </edge>
    <edge source="n73" target="n144">
      <data key="e_eloc">0</data>
      <data key="e_color">#D9D9D9A6</data>
      <data key="e_width">0.5</data>
      <data key="e_lty">1</data>
      <data key="e_weight">100</data>
      <data key="e_arrow.size">0.2</data>
      <data key="e_arrow.width">0.8</data>
    </edge>
    <edge source="n73" target="n147">
      <data key="e_eloc">0</data>
      <data key="e_color">#D9D9D9A6</data>
      <data key="e_width">0.5</data>
      <data key="e_lty">1</data>
      <data key="e_weight">100</data>
      <data key="e_arrow.size">0.2</data>
      <data key="e_arrow.width">0.8</data>
    </edge>
    <edge source="n74" target="n50">
      <data key="e_eloc">0</data>
      <data key="e_color">#D9D9D9A6</data>
      <data key="e_width">0.5</data>
      <data key="e_lty">1</data>
      <data key="e_weight">100</data>
      <data key="e_arrow.size">0.2</data>
      <data key="e_arrow.width">0.8</data>
    </edge>
    <edge source="n75" target="n50">
      <data key="e_eloc">0</data>
      <data key="e_color">#D9D9D9A6</data>
      <data key="e_width">0.5</data>
      <data key="e_lty">1</data>
      <data key="e_weight">100</data>
      <data key="e_arrow.size">0.2</data>
      <data key="e_arrow.width">0.8</data>
    </edge>
    <edge source="n76" target="n50">
      <data key="e_eloc">0</data>
      <data key="e_color">#D9D9D9A6</data>
      <data key="e_width">0.5</data>
      <data key="e_lty">1</data>
      <data key="e_weight">100</data>
      <data key="e_arrow.size">0.2</data>
      <data key="e_arrow.width">0.8</data>
    </edge>
    <edge source="n77" target="n50">
      <data key="e_eloc">0</data>
      <data key="e_color">#D9D9D9A6</data>
      <data key="e_width">0.5</data>
      <data key="e_lty">1</data>
      <data key="e_weight">100</data>
      <data key="e_arrow.size">0.2</data>
      <data key="e_arrow.width">0.8</data>
    </edge>
    <edge source="n78" target="n50">
      <data key="e_eloc">0</data>
      <data key="e_color">#D9D9D9A6</data>
      <data key="e_width">0.5</data>
      <data key="e_lty">1</data>
      <data key="e_weight">100</data>
      <data key="e_arrow.size">0.2</data>
      <data key="e_arrow.width">0.8</data>
    </edge>
    <edge source="n79" target="n50">
      <data key="e_eloc">0</data>
      <data key="e_color">#D9D9D9A6</data>
      <data key="e_width">0.5</data>
      <data key="e_lty">1</data>
      <data key="e_weight">100</data>
      <data key="e_arrow.size">0.2</data>
      <data key="e_arrow.width">0.8</data>
    </edge>
    <edge source="n80" target="n50">
      <data key="e_eloc">0</data>
      <data key="e_color">#D9D9D9A6</data>
      <data key="e_width">0.5</data>
      <data key="e_lty">1</data>
      <data key="e_weight">100</data>
      <data key="e_arrow.size">0.2</data>
      <data key="e_arrow.width">0.8</data>
    </edge>
    <edge source="n81" target="n50">
      <data key="e_eloc">0</data>
      <data key="e_color">#D9D9D9A6</data>
      <data key="e_width">0.5</data>
      <data key="e_lty">1</data>
      <data key="e_weight">100</data>
      <data key="e_arrow.size">0.2</data>
      <data key="e_arrow.width">0.8</data>
    </edge>
    <edge source="n82" target="n50">
      <data key="e_eloc">0</data>
      <data key="e_color">#D9D9D9A6</data>
      <data key="e_width">0.5</data>
      <data key="e_lty">1</data>
      <data key="e_weight">100</data>
      <data key="e_arrow.size">0.2</data>
      <data key="e_arrow.width">0.8</data>
    </edge>
    <edge source="n83" target="n50">
      <data key="e_eloc">0</data>
      <data key="e_color">#D9D9D9A6</data>
      <data key="e_width">0.5</data>
      <data key="e_lty">1</data>
      <data key="e_weight">100</data>
      <data key="e_arrow.size">0.2</data>
      <data key="e_arrow.width">0.8</data>
    </edge>
    <edge source="n84" target="n50">
      <data key="e_eloc">0</data>
      <data key="e_color">#D9D9D9A6</data>
      <data key="e_width">0.5</data>
      <data key="e_lty">1</data>
      <data key="e_weight">100</data>
      <data key="e_arrow.size">0.2</data>
      <data key="e_arrow.width">0.8</data>
    </edge>
    <edge source="n85" target="n54">
      <data key="e_eloc">0</data>
      <data key="e_color">#D9D9D9A6</data>
      <data key="e_width">0.5</data>
      <data key="e_lty">1</data>
      <data key="e_weight">100</data>
      <data key="e_arrow.size">0.2</data>
      <data key="e_arrow.width">0.8</data>
    </edge>
    <edge source="n85" target="n119">
      <data key="e_eloc">0</data>
      <data key="e_color">#D9D9D9A6</data>
      <data key="e_width">0.5</data>
      <data key="e_lty">1</data>
      <data key="e_weight">100</data>
      <data key="e_arrow.size">0.2</data>
      <data key="e_arrow.width">0.8</data>
    </edge>
    <edge source="n85" target="n126">
      <data key="e_eloc">1</data>
      <data key="e_color">#FF6EB4A6</data>
      <data key="e_width">0.5</data>
      <data key="e_lty">1</data>
      <data key="e_weight">100</data>
      <data key="e_arrow.size">0.2</data>
      <data key="e_arrow.width">0.8</data>
    </edge>
    <edge source="n85" target="n128">
      <data key="e_eloc">1</data>
      <data key="e_color">#FF6EB4A6</data>
      <data key="e_width">0.5</data>
      <data key="e_lty">1</data>
      <data key="e_weight">100</data>
      <data key="e_arrow.size">0.2</data>
      <data key="e_arrow.width">0.8</data>
    </edge>
    <edge source="n85" target="n130">
      <data key="e_eloc">1</data>
      <data key="e_color">#FF6EB4A6</data>
      <data key="e_width">0.5</data>
      <data key="e_lty">1</data>
      <data key="e_weight">100</data>
      <data key="e_arrow.size">0.2</data>
      <data key="e_arrow.width">0.8</data>
    </edge>
    <edge source="n85" target="n131">
      <data key="e_eloc">1</data>
      <data key="e_color">#FF6EB4A6</data>
      <data key="e_width">0.5</data>
      <data key="e_lty">1</data>
      <data key="e_weight">100</data>
      <data key="e_arrow.size">0.2</data>
      <data key="e_arrow.width">0.8</data>
    </edge>
    <edge source="n85" target="n132">
      <data key="e_eloc">1</data>
      <data key="e_color">#FF6EB4A6</data>
      <data key="e_width">0.5</data>
      <data key="e_lty">1</data>
      <data key="e_weight">100</data>
      <data key="e_arrow.size">0.2</data>
      <data key="e_arrow.width">0.8</data>
    </edge>
    <edge source="n85" target="n133">
      <data key="e_eloc">1</data>
      <data key="e_color">#FF6EB4A6</data>
      <data key="e_width">0.5</data>
      <data key="e_lty">1</data>
      <data key="e_weight">100</data>
      <data key="e_arrow.size">0.2</data>
      <data key="e_arrow.width">0.8</data>
    </edge>
    <edge source="n85" target="n134">
      <data key="e_eloc">1</data>
      <data key="e_color">#FF6EB4A6</data>
      <data key="e_width">0.5</data>
      <data key="e_lty">1</data>
      <data key="e_weight">100</data>
      <data key="e_arrow.size">0.2</data>
      <data key="e_arrow.width">0.8</data>
    </edge>
    <edge source="n85" target="n135">
      <data key="e_eloc">1</data>
      <data key="e_color">#FF6EB4A6</data>
      <data key="e_width">0.5</data>
      <data key="e_lty">1</data>
      <data key="e_weight">100</data>
      <data key="e_arrow.size">0.2</data>
      <data key="e_arrow.width">0.8</data>
    </edge>
    <edge source="n85" target="n137">
      <data key="e_eloc">1</data>
      <data key="e_color">#FF6EB4A6</data>
      <data key="e_width">0.5</data>
      <data key="e_lty">1</data>
      <data key="e_weight">100</data>
      <data key="e_arrow.size">0.2</data>
      <data key="e_arrow.width">0.8</data>
    </edge>
    <edge source="n86" target="n54">
      <data key="e_eloc">0</data>
      <data key="e_color">#D9D9D9A6</data>
      <data key="e_width">0.5</data>
      <data key="e_lty">1</data>
      <data key="e_weight">100</data>
      <data key="e_arrow.size">0.2</data>
      <data key="e_arrow.width">0.8</data>
    </edge>
    <edge source="n86" target="n56">
      <data key="e_eloc">1</data>
      <data key="e_color">#FF6EB4A6</data>
      <data key="e_width">0.5</data>
      <data key="e_lty">1</data>
      <data key="e_weight">100</data>
      <data key="e_arrow.size">0.2</data>
      <data key="e_arrow.width">0.8</data>
    </edge>
    <edge source="n86" target="n57">
      <data key="e_eloc">1</data>
      <data key="e_color">#FF6EB4A6</data>
      <data key="e_width">0.5</data>
      <data key="e_lty">1</data>
      <data key="e_weight">100</data>
      <data key="e_arrow.size">0.2</data>
      <data key="e_arrow.width">0.8</data>
    </edge>
    <edge source="n86" target="n87">
      <data key="e_eloc">1</data>
      <data key="e_color">#FF6EB4A6</data>
      <data key="e_width">0.5</data>
      <data key="e_lty">1</data>
      <data key="e_weight">100</data>
      <data key="e_arrow.size">0.2</data>
      <data key="e_arrow.width">0.8</data>
    </edge>
    <edge source="n86" target="n92">
      <data key="e_eloc">0</data>
      <data key="e_color">#D9D9D9A6</data>
      <data key="e_width">0.5</data>
      <data key="e_lty">1</data>
      <data key="e_weight">100</data>
      <data key="e_arrow.size">0.2</data>
      <data key="e_arrow.width">0.8</data>
    </edge>
    <edge source="n86" target="n97">
      <data key="e_eloc">0</data>
      <data key="e_color">#D9D9D9A6</data>
      <data key="e_width">0.5</data>
      <data key="e_lty">1</data>
      <data key="e_weight">100</data>
      <data key="e_arrow.size">0.2</data>
      <data key="e_arrow.width">0.8</data>
    </edge>
    <edge source="n86" target="n119">
      <data key="e_eloc">0</data>
      <data key="e_color">#D9D9D9A6</data>
      <data key="e_width">0.5</data>
      <data key="e_lty">1</data>
      <data key="e_weight">100</data>
      <data key="e_arrow.size">0.2</data>
      <data key="e_arrow.width">0.8</data>
    </edge>
    <edge source="n86" target="n121">
      <data key="e_eloc">0</data>
      <data key="e_color">#D9D9D9A6</data>
      <data key="e_width">0.5</data>
      <data key="e_lty">1</data>
      <data key="e_weight">100</data>
      <data key="e_arrow.size">0.2</data>
      <data key="e_arrow.width">0.8</data>
    </edge>
    <edge source="n86" target="n126">
      <data key="e_eloc">1</data>
      <data key="e_color">#FF6EB4A6</data>
      <data key="e_width">0.5</data>
      <data key="e_lty">1</data>
      <data key="e_weight">100</data>
      <data key="e_arrow.size">0.2</data>
      <data key="e_arrow.width">0.8</data>
    </edge>
    <edge source="n86" target="n128">
      <data key="e_eloc">1</data>
      <data key="e_color">#FF6EB4A6</data>
      <data key="e_width">0.5</data>
      <data key="e_lty">1</data>
      <data key="e_weight">100</data>
      <data key="e_arrow.size">0.2</data>
      <data key="e_arrow.width">0.8</data>
    </edge>
    <edge source="n86" target="n130">
      <data key="e_eloc">1</data>
      <data key="e_color">#FF6EB4A6</data>
      <data key="e_width">0.5</data>
      <data key="e_lty">1</data>
      <data key="e_weight">100</data>
      <data key="e_arrow.size">0.2</data>
      <data key="e_arrow.width">0.8</data>
    </edge>
    <edge source="n86" target="n131">
      <data key="e_eloc">1</data>
      <data key="e_color">#FF6EB4A6</data>
      <data key="e_width">0.5</data>
      <data key="e_lty">1</data>
      <data key="e_weight">100</data>
      <data key="e_arrow.size">0.2</data>
      <data key="e_arrow.width">0.8</data>
    </edge>
    <edge source="n86" target="n132">
      <data key="e_eloc">1</data>
      <data key="e_color">#FF6EB4A6</data>
      <data key="e_width">0.5</data>
      <data key="e_lty">1</data>
      <data key="e_weight">100</data>
      <data key="e_arrow.size">0.2</data>
      <data key="e_arrow.width">0.8</data>
    </edge>
    <edge source="n86" target="n133">
      <data key="e_eloc">1</data>
      <data key="e_color">#FF6EB4A6</data>
      <data key="e_width">0.5</data>
      <data key="e_lty">1</data>
      <data key="e_weight">100</data>
      <data key="e_arrow.size">0.2</data>
      <data key="e_arrow.width">0.8</data>
    </edge>
    <edge source="n86" target="n134">
      <data key="e_eloc">1</data>
      <data key="e_color">#FF6EB4A6</data>
      <data key="e_width">0.5</data>
      <data key="e_lty">1</data>
      <data key="e_weight">100</data>
      <data key="e_arrow.size">0.2</data>
      <data key="e_arrow.width">0.8</data>
    </edge>
    <edge source="n86" target="n135">
      <data key="e_eloc">1</data>
      <data key="e_color">#FF6EB4A6</data>
      <data key="e_width">0.5</data>
      <data key="e_lty">1</data>
      <data key="e_weight">100</data>
      <data key="e_arrow.size">0.2</data>
      <data key="e_arrow.width">0.8</data>
    </edge>
    <edge source="n86" target="n137">
      <data key="e_eloc">1</data>
      <data key="e_color">#FF6EB4A6</data>
      <data key="e_width">0.5</data>
      <data key="e_lty">1</data>
      <data key="e_weight">100</data>
      <data key="e_arrow.size">0.2</data>
      <data key="e_arrow.width">0.8</data>
    </edge>
    <edge source="n87" target="n33">
      <data key="e_eloc">0</data>
      <data key="e_color">#D9D9D9A6</data>
      <data key="e_width">0.5</data>
      <data key="e_lty">1</data>
      <data key="e_weight">100</data>
      <data key="e_arrow.size">0.2</data>
      <data key="e_arrow.width">0.8</data>
    </edge>
    <edge source="n87" target="n54">
      <data key="e_eloc">0</data>
      <data key="e_color">#D9D9D9A6</data>
      <data key="e_width">0.5</data>
      <data key="e_lty">1</data>
      <data key="e_weight">100</data>
      <data key="e_arrow.size">0.2</data>
      <data key="e_arrow.width">0.8</data>
    </edge>
    <edge source="n87" target="n55">
      <data key="e_eloc">1</data>
      <data key="e_color">#FF6EB4A6</data>
      <data key="e_width">0.5</data>
      <data key="e_lty">1</data>
      <data key="e_weight">100</data>
      <data key="e_arrow.size">0.2</data>
      <data key="e_arrow.width">0.8</data>
    </edge>
    <edge source="n87" target="n56">
      <data key="e_eloc">1</data>
      <data key="e_color">#FF6EB4A6</data>
      <data key="e_width">0.5</data>
      <data key="e_lty">1</data>
      <data key="e_weight">100</data>
      <data key="e_arrow.size">0.2</data>
      <data key="e_arrow.width">0.8</data>
    </edge>
    <edge source="n87" target="n57">
      <data key="e_eloc">1</data>
      <data key="e_color">#FF6EB4A6</data>
[truncated: 392,463 more chars]
